# Supplementary material for: Bis(methacrylato-κO)bis­(2,4,6-trimethyl­pyridine-κN)copper(II)
Source: Acta Crystallogr Sect E Struct Rep Online. 2012 Mar 24;68(Pt 4):m469–70. doi: 10.1107/S1600536812009919 (PMC3343860; doi:10.1107/S1600536812009919)
Supplement: Supplementary file 1 [file e-68-0m469-sup1.cif]

##############################################################################
#                                                                            #
# This CIF contains the data in a paper accepted for publication in          #
# Acta Crystallographica Section E. It conforms to the requirements of       #
# Notes for Authors for Acta Crystallographica Section E, and has been       #
# peer reviewed under the auspices of the IUCr Commission on Journals.       #
#                                                                            #
# Full details of the Crystallographic Information File format               #
# are given in the paper "The Crystallographic Information File (CIF):       #
# a New Standard Archive File for Crystallography" by S. R. Hall, F. H.      #
# Allen and I. D. Brown [Acta Cryst. (1991), A47, 655-685].                  #
#                                                                            #
# The current version of the core CIF dictionary is obtainable from          #
# ftp://ftp.iucr.org/pub/cif_core.dic.                                       #
#                                                                            #
# Software is freely available for graphical display of the structure(s)     #
# in this CIF. For information consult the CIF software page                 #
# http://www.iucr.org/resources/cif/software.                                #
#                                                                            #
# This file may be used for bona fide research purposes within the           #
# scientific community so long as proper attribution is given to the journal # 
# article from which it was obtained.                                        #
#                                                                            #
##############################################################################
data_I
_audit_creation_method     SHELXL-97
_chemical_name_systematic
;
Bis(methacrylato-\k<i>O</i>)bis(2,4,6-trimethylpyridine-\k<i>N</i>)copper(II)
;
_chemical_name_common     ?
_chemical_formula_moiety     'C24 H32 Cu N2 O4'
_chemical_formula_sum     'C24 H32 Cu N2 O4'
_chemical_formula_iupac     '[Cu (C4 H5 O2)2 (C8 H11 N)2]'
_chemical_formula_weight     476.06
_chemical_melting_point     ?
_symmetry_cell_setting     monoclinic
_symmetry_space_group_name_H-M     'P 21/n'
_symmetry_space_group_name_Hall     '-P 2yn'
loop_
    _symmetry_equiv_pos_as_xyz
    'x, y, z'
    '-x+1/2, y+1/2, -z+1/2'
    '-x, -y, -z'
    'x-1/2, -y-1/2, z-1/2'
_cell_length_a     8.2295(2)
_cell_length_b     17.0921(6)
_cell_length_c     9.1683(3)
_cell_angle_alpha     90.00
_cell_angle_beta     109.2200(10)
_cell_angle_gamma     90.00
_cell_volume     1217.73(7)
_cell_formula_units_Z     2
_cell_measurement_reflns_used     3020
_cell_measurement_theta_min     2.38
_cell_measurement_theta_max     28.32
_cell_measurement_temperature     296(2)
_exptl_crystal_description     block
_exptl_crystal_colour     'blue-green'
_exptl_crystal_size_max     0.08
_exptl_crystal_size_mid     0.06
_exptl_crystal_size_min     0.06
_exptl_crystal_density_diffrn     1.298
_exptl_crystal_density_meas     ?
_exptl_crystal_density_method     'not measured'
_exptl_crystal_F_000     502
_exptl_absorpt_coefficient_mu     0.927
_exptl_absorpt_correction_type     multi-scan
_exptl_absorpt_process_details     '(SADABS; Bruker, 2007)'
_exptl_absorpt_correction_T_min     0.930
_exptl_absorpt_correction_T_max     0.947
_exptl_special_details
;
;
_diffrn_ambient_temperature     296(2)
_diffrn_radiation_type     MoK\a
_diffrn_radiation_wavelength     0.71073
_diffrn_radiation_source     'fine-focus sealed tube'
_diffrn_radiation_monochromator     graphite
_diffrn_measurement_device_type     'Bruker APEXII CCD'
_diffrn_measurement_method     \w
_diffrn_detector_area_resol_mean     ?
_diffrn_reflns_number     11795
_diffrn_reflns_av_R_equivalents     0.0301
_diffrn_reflns_av_sigmaI/netI     0.0254
_diffrn_reflns_theta_min     2.88
_diffrn_reflns_theta_max     28.32
_diffrn_reflns_theta_full     28.32
_diffrn_measured_fraction_theta_max     0.994
_diffrn_measured_fraction_theta_full     0.994
_diffrn_reflns_limit_h_min     -10
_diffrn_reflns_limit_h_max     10
_diffrn_reflns_limit_k_min     -22
_diffrn_reflns_limit_k_max     21
_diffrn_reflns_limit_l_min     -12
_diffrn_reflns_limit_l_max     12
_diffrn_standards_number     ?
_diffrn_standards_interval_count     ?
_diffrn_standards_interval_time     ?
_diffrn_standards_decay_%     0
_refine_special_details
;
 Refinement of F^2^ against ALL reflections.  The weighted R-factor wR and
 goodness of fit S are based on F^2^, conventional R-factors R are based
 on F, with F set to zero for negative F^2^. The threshold expression of
 F^2^ > 2sigma(F^2^) is used only for calculating R-factors(gt) etc. and is
 not relevant to the choice of reflections for refinement.  R-factors based
 on F^2^ are statistically about twice as large as those based on F, and R-
 factors based on ALL data will be even larger.
;
_reflns_number_total     3017
_reflns_number_gt     2439
_reflns_threshold_expression     I>2\s(I)
_refine_ls_structure_factor_coef     Fsqd
_refine_ls_matrix_type     full
_refine_ls_R_factor_all     0.0423
_refine_ls_R_factor_gt     0.0315
_refine_ls_wR_factor_gt     0.0919
_refine_ls_wR_factor_ref     0.0981
_refine_ls_goodness_of_fit_ref     1.053
_refine_ls_restrained_S_all     1.053
_refine_ls_number_reflns     3017
_refine_ls_number_parameters     146
_refine_ls_number_restraints     0
_refine_ls_hydrogen_treatment     constr
_refine_ls_weighting_scheme     calc
_refine_ls_weighting_details
         'calc w=1/[\s^2^(Fo^2^)+(0.0554P)^2^+0.2257P] where P=(Fo^2^+2Fc^2^)/3'
_atom_sites_solution_hydrogens     geom
_atom_sites_solution_primary     direct
_atom_sites_solution_secondary     difmap
_refine_ls_shift/su_max     0.001
_refine_ls_shift/su_mean     0.000
_refine_diff_density_max     0.240
_refine_diff_density_min     -0.211
_refine_ls_extinction_method     none
_refine_ls_extinction_coef     ?
loop_
    _atom_type_symbol
    _atom_type_description
    _atom_type_scat_dispersion_real
    _atom_type_scat_dispersion_imag
    _atom_type_scat_source
    'C' 'C' 0.0033 0.0016
                         'International Tables Vol C Tables 4.2.6.8 and 6.1.1.4'
    'H' 'H' 0.0000 0.0000
                         'International Tables Vol C Tables 4.2.6.8 and 6.1.1.4'
    'N' 'N' 0.0061 0.0033
                         'International Tables Vol C Tables 4.2.6.8 and 6.1.1.4'
    'O' 'O' 0.0106 0.0060
                         'International Tables Vol C Tables 4.2.6.8 and 6.1.1.4'
    'Cu' 'Cu' 0.3201 1.2651
                         'International Tables Vol C Tables 4.2.6.8 and 6.1.1.4'
_computing_data_collection     'APEX2 (Bruker, 2007)'
_computing_cell_refinement     'SAINT (Bruker, 2007)'
_computing_data_reduction     'SAINT (Bruker, 2007)'
_computing_structure_solution     'SHELXS97 (Sheldrick, 2008)'
_computing_structure_refinement     'SHELXL97 (Sheldrick, 2008)'
_computing_molecular_graphics     'ORTEP-3 (Farrugia, 1997)'
_computing_publication_material     'SHELXL97 (Sheldrick, 2008)'
loop_
    _atom_site_type_symbol
    _atom_site_label
    _atom_site_fract_x
    _atom_site_fract_y
    _atom_site_fract_z
    _atom_site_U_iso_or_equiv
    _atom_site_adp_type
    _atom_site_calc_flag
    _atom_site_refinement_flags
    _atom_site_occupancy
    _atom_site_symmetry_multiplicity
    _atom_site_disorder_assembly
    _atom_site_disorder_group
    Cu Cu1 0.5000 0.5000 0.5000 0.03574(11) Uani d S 1 2 . .
    N N1 0.66520(18) 0.59275(8) 0.54344(15) 0.0370(3) Uani d . 1 1 . .
    C C1 0.6584(2) 0.64975(10) 0.64342(19) 0.0418(4) Uani d . 1 1 . .
    C C2 0.7823(2) 0.70758(11) 0.6865(2) 0.0468(4) Uani d . 1 1 . .
    H H2 0.7740 0.7465 0.7546 0.056 Uiso calc R 1 1 . .
    C C5 0.7941(2) 0.59402(10) 0.48251(18) 0.0381(3) Uani d . 1 1 . .
    C C9 0.2632(2) 0.57402(11) 0.2626(2) 0.0437(4) Uani d . 1 1 . .
    C C3 0.9184(2) 0.70825(11) 0.6297(2) 0.0481(4) Uani d . 1 1 . .
    C C8 0.7956(2) 0.53238(12) 0.3681(2) 0.0473(4) Uani d . 1 1 . .
    H H8A 0.7929 0.4817 0.4124 0.071 Uiso calc R 1 1 . .
    H H8B 0.8984 0.5372 0.3410 0.071 Uiso calc R 1 1 . .
    H H8C 0.6967 0.5385 0.2772 0.071 Uiso calc R 1 1 . .
    C C4 0.9208(2) 0.65059(11) 0.5248(2) 0.0456(4) Uani d . 1 1 . .
    H H4 1.0089 0.6499 0.4821 0.055 Uiso calc R 1 1 . .
    C C6 0.5137(3) 0.64778(13) 0.7083(3) 0.0599(5) Uani d . 1 1 . .
    H H6A 0.4061 0.6456 0.6253 0.090 Uiso calc R 1 1 . .
    H H6B 0.5173 0.6940 0.7686 0.090 Uiso calc R 1 1 . .
    H H6C 0.5250 0.6024 0.7725 0.090 Uiso calc R 1 1 . .
    C C10 0.1618(3) 0.59108(12) 0.0974(2) 0.0568(5) Uani d . 1 1 . .
    C C7 1.0593(3) 0.76821(15) 0.6826(4) 0.0776(7) Uani d . 1 1 . .
    H H7A 1.0113 0.8174 0.6986 0.116 Uiso calc R 1 1 . .
    H H7B 1.1137 0.7743 0.6053 0.116 Uiso calc R 1 1 . .
    H H7C 1.1429 0.7513 0.7776 0.116 Uiso calc R 1 1 . .
    C C11 -0.0020(4) 0.62688(19) 0.0676(4) 0.0899(9) Uani d . 1 1 . .
    H H11A -0.0557 0.6336 -0.0418 0.135 Uiso calc R 1 1 . .
    H H11B 0.0123 0.6770 0.1175 0.135 Uiso calc R 1 1 . .
    H H11C -0.0730 0.5942 0.1069 0.135 Uiso calc R 1 1 . .
    C C12 0.2280(5) 0.57196(18) -0.0179(3) 0.0934(9) Uani d . 1 1 . .
    H H12A 0.1650 0.5824 -0.1205 0.112 Uiso calc R 1 1 . .
    H H12B 0.3358 0.5486 0.0070 0.112 Uiso calc R 1 1 . .
    O O1 0.2181(2) 0.60068(11) 0.36686(17) 0.0675(4) Uani d . 1 1 . .
    O O2 0.39586(16) 0.53088(9) 0.28566(14) 0.0477(3) Uani d . 1 1 . .
loop_
    _atom_site_aniso_label
    _atom_site_aniso_U_11
    _atom_site_aniso_U_22
    _atom_site_aniso_U_33
    _atom_site_aniso_U_12
    _atom_site_aniso_U_13
    _atom_site_aniso_U_23
    Cu1 0.03618(17) 0.03855(17) 0.03315(16) 0.00306(11) 0.01229(11) -0.00093(11)
    N1 0.0376(7) 0.0391(7) 0.0338(7) 0.0041(6) 0.0111(5) -0.0006(5)
    C1 0.0445(9) 0.0422(9) 0.0369(8) 0.0073(7) 0.0111(7) -0.0017(7)
    C2 0.0508(10) 0.0402(9) 0.0429(9) 0.0065(8) 0.0067(8) -0.0061(7)
    C5 0.0382(8) 0.0397(8) 0.0357(8) 0.0064(7) 0.0110(6) 0.0032(6)
    C9 0.0429(9) 0.0445(9) 0.0413(9) -0.0048(7) 0.0105(7) 0.0056(7)
    C3 0.0410(9) 0.0397(9) 0.0554(10) 0.0020(7) 0.0048(8) 0.0008(8)
    C8 0.0463(10) 0.0512(10) 0.0501(10) 0.0021(8) 0.0234(8) -0.0064(9)
    C4 0.0385(9) 0.0440(9) 0.0541(10) 0.0036(7) 0.0148(8) 0.0042(8)
    C6 0.0649(12) 0.0605(12) 0.0639(12) 0.0007(10) 0.0341(10) -0.0178(10)
    C10 0.0626(12) 0.0492(11) 0.0448(10) -0.0087(9) -0.0011(9) 0.0090(8)
    C7 0.0593(14) 0.0602(14) 0.105(2) -0.0122(11) 0.0164(13) -0.0197(14)
    C11 0.0769(17) 0.089(2) 0.0811(18) 0.0016(15) -0.0048(13) 0.0307(16)
    C12 0.131(2) 0.101(2) 0.0391(11) 0.0127(19) 0.0155(13) -0.0022(13)
    O1 0.0591(9) 0.0941(12) 0.0519(8) 0.0208(8) 0.0218(7) 0.0076(8)
    O2 0.0486(7) 0.0534(7) 0.0385(6) 0.0038(6) 0.0109(5) 0.0035(6)
_geom_special_details
;
 All esds (except the esd in the dihedral angle between two l.s. planes)
 are estimated using the full covariance matrix.  The cell esds are taken
 into account individually in the estimation of esds in distances, angles
 and torsion angles; correlations between esds in cell parameters are only
 used when they are defined by crystal symmetry.  An approximate (isotropic)
 treatment of cell esds is used for estimating esds involving l.s. planes.
;
loop_
    _geom_bond_atom_site_label_1
    _geom_bond_atom_site_label_2
    _geom_bond_site_symmetry_2
    _geom_bond_distance
    _geom_bond_publ_flag
    Cu1 O2 . 1.9406(12) y
    Cu1 O2 3_666 1.9406(12) ?
    Cu1 N1 3_666 2.0404(14) ?
    Cu1 N1 . 2.0404(14) y
    N1 C1 . 1.352(2) ?
    N1 C5 . 1.352(2) ?
    C1 C2 . 1.381(3) ?
    C1 C6 . 1.496(3) ?
    C2 C3 . 1.382(3) ?
    C2 H2 . 0.9300 ?
    C5 C4 . 1.381(3) ?
    C5 C8 . 1.490(2) ?
    C9 O1 . 1.222(2) ?
    C9 O2 . 1.276(2) ?
    C9 C10 . 1.498(3) ?
    C3 C4 . 1.382(3) ?
    C3 C7 . 1.503(3) ?
    C8 H8A . 0.9600 ?
    C8 H8B . 0.9600 ?
    C8 H8C . 0.9600 ?
    C4 H4 . 0.9300 ?
    C6 H6A . 0.9600 ?
    C6 H6B . 0.9600 ?
    C6 H6C . 0.9600 ?
    C10 C12 . 1.378(4) ?
    C10 C11 . 1.422(4) ?
    C7 H7A . 0.9600 ?
    C7 H7B . 0.9600 ?
    C7 H7C . 0.9600 ?
    C11 H11A . 0.9600 ?
    C11 H11B . 0.9600 ?
    C11 H11C . 0.9600 ?
    C12 H12A . 0.9300 ?
    C12 H12B . 0.9300 ?
loop_
    _geom_angle_atom_site_label_1
    _geom_angle_atom_site_label_2
    _geom_angle_atom_site_label_3
    _geom_angle_site_symmetry_1
    _geom_angle_site_symmetry_3
    _geom_angle
    _geom_angle_publ_flag
    O2 Cu1 O2 . 3_666 180.0 ?
    O2 Cu1 N1 . 3_666 88.27(6) ?
    O2 Cu1 N1 3_666 3_666 91.73(6) ?
    O2 Cu1 N1 . . 91.73(6) y
    O2 Cu1 N1 3_666 . 88.27(6) ?
    N1 Cu1 N1 3_666 . 180.0 ?
    C1 N1 C5 . . 118.81(15) ?
    C1 N1 Cu1 . . 121.25(11) ?
    C5 N1 Cu1 . . 119.66(11) ?
    N1 C1 C2 . . 121.22(16) ?
    N1 C1 C6 . . 118.00(16) ?
    C2 C1 C6 . . 120.77(16) ?
    C1 C2 C3 . . 120.78(17) ?
    C1 C2 H2 . . 119.6 ?
    C3 C2 H2 . . 119.6 ?
    N1 C5 C4 . . 121.21(15) ?
    N1 C5 C8 . . 117.99(15) ?
    C4 C5 C8 . . 120.81(15) ?
    O1 C9 O2 . . 123.32(17) ?
    O1 C9 C10 . . 120.46(18) ?
    O2 C9 C10 . . 116.23(17) ?
    C4 C3 C2 . . 117.10(17) ?
    C4 C3 C7 . . 121.63(19) ?
    C2 C3 C7 . . 121.26(19) ?
    C5 C8 H8A . . 109.5 ?
    C5 C8 H8B . . 109.5 ?
    H8A C8 H8B . . 109.5 ?
    C5 C8 H8C . . 109.5 ?
    H8A C8 H8C . . 109.5 ?
    H8B C8 H8C . . 109.5 ?
    C5 C4 C3 . . 120.81(17) ?
    C5 C4 H4 . . 119.6 ?
    C3 C4 H4 . . 119.6 ?
    C1 C6 H6A . . 109.5 ?
    C1 C6 H6B . . 109.5 ?
    H6A C6 H6B . . 109.5 ?
    C1 C6 H6C . . 109.5 ?
    H6A C6 H6C . . 109.5 ?
    H6B C6 H6C . . 109.5 ?
    C12 C10 C11 . . 122.9(2) ?
    C12 C10 C9 . . 120.0(2) ?
    C11 C10 C9 . . 117.1(2) ?
    C3 C7 H7A . . 109.5 ?
    C3 C7 H7B . . 109.5 ?
    H7A C7 H7B . . 109.5 ?
    C3 C7 H7C . . 109.5 ?
    H7A C7 H7C . . 109.5 ?
    H7B C7 H7C . . 109.5 ?
    C10 C11 H11A . . 109.5 ?
    C10 C11 H11B . . 109.5 ?
    H11A C11 H11B . . 109.5 ?
    C10 C11 H11C . . 109.5 ?
    H11A C11 H11C . . 109.5 ?
    H11B C11 H11C . . 109.5 ?
    C10 C12 H12A . . 120.0 ?
    C10 C12 H12B . . 120.0 ?
    H12A C12 H12B . . 120.0 ?
    C9 O2 Cu1 . . 113.19(11) ?
loop_
    _geom_torsion_atom_site_label_1
    _geom_torsion_atom_site_label_2
    _geom_torsion_atom_site_label_3
    _geom_torsion_atom_site_label_4
    _geom_torsion_site_symmetry_1
    _geom_torsion_site_symmetry_2
    _geom_torsion_site_symmetry_3
    _geom_torsion_site_symmetry_4
    _geom_torsion
    _geom_torsion_publ_flag
    O2 Cu1 N1 C1 . . . . 115.81(13) ?
    O2 Cu1 N1 C1 3_666 . . . -64.19(13) ?
    O2 Cu1 N1 C5 . . . . -70.31(12) ?
    O2 Cu1 N1 C5 3_666 . . . 109.69(12) ?
    C5 N1 C1 C2 . . . . -1.6(2) ?
    Cu1 N1 C1 C2 . . . . 172.38(13) ?
    C5 N1 C1 C6 . . . . 179.36(16) ?
    Cu1 N1 C1 C6 . . . . -6.7(2) ?
    N1 C1 C2 C3 . . . . -0.7(3) ?
    C6 C1 C2 C3 . . . . 178.31(18) ?
    C1 N1 C5 C4 . . . . 2.3(2) ?
    Cu1 N1 C5 C4 . . . . -171.75(12) ?
    C1 N1 C5 C8 . . . . -177.78(16) ?
    Cu1 N1 C5 C8 . . . . 8.2(2) ?
    C1 C2 C3 C4 . . . . 2.3(3) ?
    C1 C2 C3 C7 . . . . -176.5(2) ?
    N1 C5 C4 C3 . . . . -0.7(3) ?
    C8 C5 C4 C3 . . . . 179.34(17) ?
    C2 C3 C4 C5 . . . . -1.5(3) ?
    C7 C3 C4 C5 . . . . 177.2(2) ?
    O1 C9 C10 C12 . . . . 169.3(2) ?
    O2 C9 C10 C12 . . . . -10.8(3) ?
    O1 C9 C10 C11 . . . . -10.9(3) ?
    O2 C9 C10 C11 . . . . 169.0(2) ?
    O1 C9 O2 Cu1 . . . . 8.1(2) ?
    C10 C9 O2 Cu1 . . . . -171.85(13) ?
    N1 Cu1 O2 C9 3_666 . . . 86.87(13) ?
    N1 Cu1 O2 C9 . . . . -93.13(13) ?
loop_
    _geom_hbond_atom_site_label_D
    _geom_hbond_atom_site_label_H
    _geom_hbond_atom_site_label_A
    _geom_hbond_site_symmetry_A
    _geom_hbond_distance_DH
    _geom_hbond_distance_HA
    _geom_hbond_distance_DA
    _geom_hbond_angle_DHA
    C4 H4 O1 1_655 0.93 2.45 3.338(2) 161
    C6 H6A O1 . 0.96 2.49 3.369(3) 153
    C6 H6C O2 3_666 0.96 2.48 3.139(3) 126
    C8 H8A O1 3_666 0.96 2.49 3.357(3) 150
    C8 H8C O2 . 0.96 2.51 3.124(2) 122
data_global
_journal_date_recd_electronic     2011-09-30
_journal_date_accepted     2012-03-06
_journal_name_full     'Acta Crystallographica, Section E'
_journal_year     2012
_journal_volume     68
_journal_issue      4
_journal_page_first     m469
_journal_page_last     m470
_journal_paper_category     QM
_journal_paper_doi     10.1107/S1600536812009919
_journal_coeditor_code     RN2095
_publ_contact_author_name     'Islam Ullah Khan'
_publ_contact_author_address
;
Materials Chemistry Laboratry,
Department of Chemistry,
GC University,
Lahore 54000,
Pakistan
;
_publ_contact_author_email     ' iuklodhi@yahoo.com '
_publ_contact_author_fax     '  '
_publ_contact_author_phone     ' '
_publ_section_title
;
Bis(methacrylato-\k<i>O</i>)bis(2,4,6-trimethylpyridine-\k<i>N</i>)copper(II)
;
loop_
    _publ_author_name
    _publ_author_address
    'Ejaz'
;
Materials Chemistry Laboratry,
Department of Chemistry,
GC University,
Lahore 54000,
Pakistan
;
    'Islam Ullah Khan'
;
Materials Chemistry Laboratry,
Department of Chemistry,
GC University,
Lahore 54000,
Pakistan
;
    'Alina Murtaza'
;
Materials Chemistry Laboratry,
Department of Chemistry,
GC University,
Lahore 54000,
Pakistan
;
    'Harrison, William T. A.'
;   Department of Chemistry
    University of Aberdeen
    Meston Walk
    Aberdeen AB24 3UE
    Scotland
;
