# Supplementary material for: Bis(methacrylato-κO)bis­(2,4,6-trimethyl­pyridine-κN)copper(II)
Source: Acta Crystallogr Sect E Struct Rep Online. 2012 Mar 24;68(Pt 4):m469–70. doi: 10.1107/S1600536812009919 (PMC3343860; doi:10.1107/S1600536812009919)
Supplement: Supplementary file 2 [file e-68-0m469-Isup2.hkl]

# 
# h,k,l, Fc-squared, Fo-squared, sigma(Fo-squared) and status flag 
# 
data_I
_shelx_title ' G180_2_0m in P2(1)/n' 
_shelx_refln_list_code          4 
_shelx_F_calc_maximum       85.41 
_exptl_crystal_F_000       502.00 
_reflns_d_resolution_high  0.7492 
 
loop_ 
 _symmetry_equiv_pos_as_xyz 
 'x, y, z' 
 '-x+1/2, y+1/2, -z+1/2' 
 '-x, -y, -z' 
 'x-1/2, -y-1/2, z-1/2' 
 
_cell_length_a     8.2295 
_cell_length_b    17.0921 
_cell_length_c     9.1683 
_cell_angle_alpha  90.000 
_cell_angle_beta  109.220 
_cell_angle_gamma  90.000 
 
_shelx_F_squared_multiplier     1.000 
 
loop_ 
 _refln_index_h 
 _refln_index_k 
 _refln_index_l 
 _refln_F_squared_calc 
 _refln_F_squared_meas 
 _refln_F_squared_sigma 
 _refln_observed_status 
   2   0   0       21.12        6.73      0.50 o 
   4   0   0     2813.73     2921.60     45.23 o 
   6   0   0      362.49      363.16      6.99 o 
   8   0   0       67.12       64.11      4.40 o 
  10   0   0       91.76      100.50      6.68 o 
   1   1   0     2557.41     2206.04     95.48 o 
   2   1   0       76.05       72.85      1.00 o 
   3   1   0     2722.01     2772.82     33.77 o 
   4   1   0      195.09      223.63      3.32 o 
   5   1   0       52.76       43.54      1.36 o 
   6   1   0        4.34        4.85      1.14 o 
   7   1   0      930.66      899.94     17.27 o 
   8   1   0      186.76      180.53      5.09 o 
   9   1   0       42.66       48.24      5.27 o 
  10   1   0        0.08        3.03      2.35 o 
   1   2   0       90.21       74.07      1.57 o 
   2   2   0      201.33      271.91      4.14 o 
   3   2   0     1281.62     1421.77     15.41 o 
   4   2   0      978.99      952.85     11.98 o 
   5   2   0       27.94       25.65      1.34 o 
   6   2   0      675.14      640.70      8.89 o 
   7   2   0      120.00      124.09      3.80 o 
   8   2   0      250.42      252.12      6.23 o 
   9   2   0       19.78       11.69      2.16 o 
  10   2   0       73.71       82.19      4.31 o 
   2   3   0      199.09      239.42      4.03 o 
   3   3   0     1896.56     1837.52     23.75 o 
   4   3   0      798.36      839.36     10.67 o 
   5   3   0      123.45      118.63      1.98 o 
   6   3   0        0.05       -0.27      0.77 o 
   7   3   0       45.99       45.18      3.12 o 
   8   3   0       48.68       43.30      2.49 o 
   9   3   0      185.24      186.38      6.20 o 
  10   3   0        5.00        6.92      4.26 o 
   0   4   0      234.31      272.64      4.75 o 
   1   4   0     4883.14     5258.43    167.45 o 
   2   4   0     2671.05     2668.83     39.71 o 
   3   4   0       96.01      150.72      4.05 o 
   4   4   0      272.60      266.65      3.92 o 
   5   4   0      235.13      271.52      4.67 o 
   6   4   0       25.81       25.89      1.01 o 
   7   4   0       77.54       68.73      2.37 o 
   8   4   0      111.54      103.60      3.59 o 
   9   4   0        0.07        6.19      2.05 o 
  10   4   0       64.98       63.97      6.60 o 
   1   5   0     4210.66     4375.56     69.75 o 
   2   5   0      119.72      112.09      1.74 o 
   3   5   0     1497.58     1566.00     21.38 o 
   4   5   0      181.68      193.60      4.35 o 
   5   5   0      899.75      931.17     13.83 o 
   6   5   0        0.19        0.69      0.64 o 
   7   5   0      260.69      253.57      4.50 o 
   8   5   0        5.53        6.33      2.02 o 
   9   5   0      118.63      137.28      9.01 o 
  10   5   0       11.36       15.37      4.99 o 
   0   6   0        6.66        8.43      1.20 o 
   1   6   0       68.41       83.04      1.55 o 
   3   6   0      254.64      264.11      4.14 o 
   4   6   0      371.05      344.31      5.23 o 
   5   6   0      141.48      144.41      4.57 o 
   6   6   0      331.55      330.26      9.62 o 
   7   6   0        2.13        4.36      1.54 o 
   8   6   0      182.05      181.96     13.24 o 
   9   6   0        2.45        2.98      4.26 o 
   1   7   0     2162.18     2100.45     23.94 o 
   2   7   0     1922.26     2072.24     27.87 o 
   3   7   0      183.16      117.75      2.46 o 
   4   7   0        7.12        7.87      0.72 o 
   5   7   0      882.23      886.95     21.68 o 
   6   7   0        0.00        1.45      1.80 o 
   7   7   0      187.35      180.10      4.86 o 
   8   7   0       14.20       14.81      3.53 o 
   9   7   0       94.83       98.25      8.13 o 
   0   8   0     1557.04     1569.12     32.70 o 
   1   8   0       24.02       29.36      1.62 o 
   2   8   0     3350.14     3338.65     47.84 o 
   3   8   0      359.13      341.87      6.25 o 
   4   8   0      587.42      535.01      8.69 o 
   5   8   0        0.90        1.28      0.69 o 
   6   8   0      493.75      501.71     13.48 o 
   7   8   0        6.87        8.87      1.91 o 
   8   8   0      101.09      110.82      6.68 o 
   9   8   0       10.09       10.30      4.75 o 
   1   9   0      664.39      658.00      9.23 o 
   2   9   0      304.63      290.39      5.56 o 
   3   9   0     1311.51     1301.98     21.51 o 
   4   9   0       25.65       23.47      1.64 o 
   5   9   0      119.59      118.06      2.79 o 
   6   9   0       34.31       32.27      3.24 o 
   7   9   0      199.91      186.63      9.57 o 
   8   9   0        0.02       -3.00      3.00 o 
   9   9   0        8.68        4.02      4.67 o 
   0  10   0     1596.61     1668.21     43.10 o 
   1  10   0      277.55      272.98      4.77 o 
   2  10   0       10.63        5.69      0.95 o 
   3  10   0       96.73       95.25      1.89 o 
   4  10   0      679.78      651.38     11.33 o 
   5  10   0       95.70       87.64      2.43 o 
   6  10   0      253.39      236.77     16.78 o 
   7  10   0        7.68        6.84      2.80 o 
   8  10   0       47.23       37.42      5.95 o 
   9  10   0        0.00        4.83      4.75 o 
   1  11   0      426.56      438.87      7.20 o 
   2  11   0      291.12      320.02      6.22 o 
   3  11   0      794.53      783.62     11.96 o 
   4  11   0        8.22       10.99      1.29 o 
   5  11   0      221.53      237.55      4.93 o 
   6  11   0        0.04        1.41      2.56 o 
   7  11   0      131.52      149.08      6.73 o 
   8  11   0        3.35        8.69      4.51 o 
   9  11   0       23.84       24.95      6.04 o 
   0  12   0      782.42      796.89     19.46 o 
   1  12   0        5.73        6.75      1.15 o 
   2  12   0      119.71      108.09      2.66 o 
   3  12   0      300.54      300.78      5.26 o 
   4  12   0      324.02      330.41      7.61 o 
   5  12   0        0.03        0.69      1.47 o 
   6  12   0      322.57      308.14      9.69 o 
   7  12   0        3.44        5.73      3.10 o 
   1  13   0      719.92      694.86     17.35 o 
   2  13   0       86.44       85.28      2.52 o 
   3  13   0      321.10      302.13      5.39 o 
   4  13   0        2.55        5.83      2.54 o 
   5  13   0      517.38      474.64     10.55 o 
   6  13   0        3.90        6.32      1.72 o 
   7  13   0       97.17      105.63      5.99 o 
   8  13   0        0.29        1.61      4.67 o 
   0  14   0      748.04      748.00     29.97 o 
   1  14   0        9.97       10.36      1.50 o 
   2  14   0      489.82      483.69     11.57 o 
   3  14   0        6.84        5.59      1.80 o 
   4  14   0      352.38      347.71      8.32 o 
   5  14   0        0.15        1.48      1.83 o 
   6  14   0       55.36       62.12      3.64 o 
   7  14   0       27.39       26.55      3.98 o 
   8  14   0       49.85       56.49      7.56 o 
   1  15   0       88.95       89.54      3.12 o 
   2  15   0        0.67        0.16      1.46 o 
   3  15   0      126.83      137.79      5.13 o 
   4  15   0       31.16       31.82      4.01 o 
   5  15   0      327.40      313.61      7.89 o 
   6  15   0        3.78        5.42      1.89 o 
   7  15   0       37.79       41.09      4.63 o 
   0  16   0      132.47      136.66      5.63 o 
   1  16   0        6.75        5.43      1.65 o 
   2  16   0      393.02      389.75     12.30 o 
   3  16   0       15.53       15.76      2.27 o 
   4  16   0      271.84      259.32      7.81 o 
   5  16   0        0.12       -0.24      1.94 o 
   6  16   0       31.78       39.79      2.82 o 
   7  16   0        0.13        4.94      4.87 o 
   1  17   0      218.74      223.10      7.10 o 
   2  17   0        0.10        1.28      2.09 o 
   3  17   0       86.10       90.28      4.07 o 
   4  17   0        6.69        7.44      2.30 o 
   5  17   0       97.83      103.93      6.08 o 
   6  17   0        0.87        2.17      2.10 o 
   0  18   0        1.22        2.56      3.22 o 
   1  18   0      147.64      156.56      5.53 o 
   2  18   0      213.85      207.71      6.39 o 
   3  18   0       10.12        8.99      2.33 o 
   4  18   0       99.39      105.21      4.67 o 
   5  18   0        0.97        2.78      2.44 o 
   6  18   0       35.09       36.16      3.04 o 
   1  19   0       28.46       31.07      2.99 o 
   2  19   0        0.23        1.42      2.28 o 
   3  19   0       84.44       87.46      4.37 o 
   4  19   0       21.12       19.14      2.83 o 
   5  19   0      102.17      115.56      5.05 o 
   0  20   0      211.06      238.02     12.47 o 
   1  20   0        0.16        0.50      2.31 o 
   2  20   0       55.55       57.36      3.77 o 
   3  20   0        8.25       11.08      2.73 o 
   4  20   0       18.26       25.38      3.04 o 
   1  21   0       84.73       85.00      5.59 o 
   2  21   0        0.71        3.17      2.53 o 
   3  21   0       46.49       36.83      3.40 o 
   4  21   0        2.96        3.16      2.61 o 
   0  22   0       33.07       31.70      5.95 o 
   1  22   0        7.19        3.74      3.33 o 
   2  22   0       32.56       29.82      4.17 o 
  -9   0   1       38.15       44.63      3.76 o 
  -7   0   1     1282.13     1187.91     24.69 o 
  -5   0   1     1303.23     1239.07     18.70 o 
  -3   0   1     1382.17     1306.46     20.38 o 
   1   0   1      353.53      457.81     13.73 o 
   3   0   1     1737.62     1724.99     24.23 o 
   5   0   1      760.63      792.30     16.52 o 
   7   0   1     1872.78     1937.61     95.80 o 
   9   0   1        6.22        5.31      3.30 o 
 -10   1   1      120.26      114.04      4.93 o 
  -9   1   1        7.16        9.06      1.93 o 
  -8   1   1       50.20       50.60      2.66 o 
  -7   1   1       75.41       83.76      3.63 o 
  -6   1   1      343.19      324.77      4.86 o 
  -5   1   1      462.77      473.87      6.88 o 
  -4   1   1     1202.63     1139.48     13.26 o 
  -3   1   1       14.38       25.16      1.35 o 
  -2   1   1     2471.25     2595.21     34.03 o 
   1   1   1     2569.45     2581.48     38.54 o 
   2   1   1       64.37       74.39      1.13 o 
   3   1   1       33.70       30.14      0.78 o 
   4   1   1      709.71      660.17      7.42 o 
   5   1   1       53.44       53.07      1.86 o 
   6   1   1      448.66      440.83      7.08 o 
   7   1   1      176.03      178.27      4.98 o 
   8   1   1       67.56       69.21      4.43 o 
   9   1   1       18.98       18.72      2.67 o 
  10   1   1       44.83       43.19      3.51 o 
 -10   2   1        1.47        4.30      3.54 o 
  -9   2   1      100.03      102.18      5.23 o 
  -8   2   1      111.46      111.30      3.90 o 
  -7   2   1      166.84      167.88      5.64 o 
  -6   2   1      180.42      180.49      2.84 o 
  -5   2   1      304.70      312.37      4.40 o 
  -4   2   1        8.09        5.90      0.86 o 
  -3   2   1     4728.42     4944.25     92.85 o 
  -2   2   1     2133.56     2224.08     31.07 o 
   0   2   1      228.25      233.72      5.12 o 
   2   2   1      189.63      209.10      2.47 o 
   3   2   1      396.17      313.57      3.49 o 
   4   2   1      321.13      362.07      4.29 o 
   5   2   1      267.30      266.62      3.94 o 
   6   2   1        9.39        7.28      1.46 o 
   7   2   1      343.08      325.66      7.44 o 
   8   2   1       35.44       41.03      2.74 o 
   9   2   1       18.18       23.62      3.74 o 
 -10   3   1       74.77       82.24      6.84 o 
  -9   3   1        1.56        0.66      1.76 o 
  -8   3   1       32.52       37.50      2.26 o 
  -7   3   1      193.81      182.91      3.17 o 
  -6   3   1      966.10      959.49     12.90 o 
  -5   3   1      802.03      853.77     10.94 o 
  -4   3   1     2326.49     2454.30     30.15 o 
  -3   3   1       42.44       56.69      1.71 o 
  -1   3   1       70.38       82.43      1.20 o 
   0   3   1      580.49      494.88      5.76 o 
   2   3   1      587.44      558.06      6.98 o 
   3   3   1      232.19      289.36      3.86 o 
   4   3   1     1075.69     1050.94     13.28 o 
   5   3   1        5.26        7.70      0.80 o 
   6   3   1      465.47      477.86      6.92 o 
   7   3   1       23.31       20.43      3.43 o 
   8   3   1      524.41      532.01     11.24 o 
   9   3   1        6.42        9.53      2.47 o 
 -10   4   1        0.04        5.79      4.18 o 
  -9   4   1      128.13      126.50      4.08 o 
  -8   4   1        1.91        0.51      1.42 o 
  -7   4   1        1.99        1.19      0.90 o 
  -6   4   1       69.93       81.80      1.84 o 
  -5   4   1      340.67      327.05      5.07 o 
  -4   4   1      421.47      478.90      8.27 o 
  -3   4   1     3334.90     3399.09     50.64 o 
  -2   4   1      615.65      691.33      8.01 o 
  -1   4   1      225.86      238.87      2.99 o 
   1   4   1     2095.87     2277.34     25.76 o 
   2   4   1     1209.78     1365.43     15.01 o 
   3   4   1      999.66     1003.11     13.91 o 
   4   4   1       80.61       95.21      2.10 o 
   5   4   1      379.17      359.95      4.72 o 
   6   4   1       38.46       37.54      1.60 o 
   7   4   1      173.54      173.01      4.73 o 
   8   4   1        2.18        6.28      1.86 o 
   9   4   1      171.79      168.39      6.07 o 
 -10   5   1       61.29       52.63      6.28 o 
  -9   5   1        6.10        6.89      3.42 o 
  -8   5   1      227.68      234.00      7.77 o 
  -7   5   1       12.08        9.59      1.80 o 
  -6   5   1      151.33      138.27      3.55 o 
  -5   5   1        6.46        4.35      1.34 o 
  -4   5   1      549.90      479.70      9.06 o 
  -3   5   1      438.89      422.88      6.17 o 
  -2   5   1     4001.55     4201.16     59.92 o 
  -1   5   1     4193.79     4510.73     64.24 o 
   0   5   1     2735.25     2757.25     31.19 o 
   1   5   1     1172.61     1382.97     15.81 o 
   2   5   1     3393.53     3489.38     43.29 o 
   3   5   1      522.89      574.03      9.42 o 
   4   5   1     1168.94     1140.00     14.65 o 
   5   5   1        3.19        3.93      0.75 o 
   6   5   1      367.09      372.66      6.44 o 
   7   5   1        0.43       -1.62      1.62 o 
   8   5   1      136.80      142.32      6.80 o 
   9   5   1        0.21        3.78      4.59 o 
 -10   6   1        0.02       -3.14      4.18 o 
  -9   6   1      155.09      132.61      9.09 o 
  -8   6   1        6.41        4.17      3.10 o 
  -7   6   1      202.38      206.47      7.41 o 
  -6   6   1        2.34        1.80      1.58 o 
  -5   6   1      817.31      821.78     19.49 o 
  -4   6   1       30.29       31.86      1.74 o 
  -3   6   1     5643.32     5573.45     93.46 o 
  -2   6   1       35.47       41.69      1.07 o 
  -1   6   1      343.53      291.59      3.70 o 
   0   6   1      543.85      542.85      6.52 o 
   1   6   1     2414.47     2372.71     26.94 o 
   2   6   1      868.12      958.41     12.87 o 
   3   6   1      224.32      195.29      3.66 o 
   4   6   1      204.35      208.31      3.86 o 
   5   6   1      811.72      832.56     12.57 o 
   6   6   1       26.77       27.52      1.33 o 
   7   6   1       85.67       94.28      3.74 o 
   8   6   1        0.68       -0.55      1.65 o 
   9   6   1      133.76      140.01      9.41 o 
 -10   7   1       17.03       14.81      5.07 o 
  -9   7   1        5.85       16.01      4.83 o 
  -8   7   1      147.18      155.22     10.50 o 
  -7   7   1        8.27        9.38      2.20 o 
  -6   7   1      447.18      449.56     33.80 o 
  -5   7   1       71.72       62.54      3.08 o 
  -4   7   1      609.84      603.92      9.59 o 
  -3   7   1      117.15      124.67      2.59 o 
  -2   7   1     4190.81     4648.46     66.33 o 
  -1   7   1      101.31      104.30      1.73 o 
   0   7   1     2550.77     2449.37     27.86 o 
   1   7   1      195.86      233.29      3.14 o 
   2   7   1      244.39      190.11      3.31 o 
   3   7   1       86.96       87.22      2.08 o 
   4   7   1      431.95      371.32      6.29 o 
   5   7   1      216.17      224.81      5.12 o 
   6   7   1      141.82      145.30      2.94 o 
   7   7   1        5.51        4.54      1.59 o 
   8   7   1       78.90       71.85      8.45 o 
   9   7   1        5.46        7.56      5.07 o 
  -9   8   1       91.42      101.07      8.29 o 
  -8   8   1        0.33        4.28      3.16 o 
  -7   8   1      349.47      357.09      9.87 o 
  -6   8   1       18.04       14.86      3.14 o 
  -5   8   1      288.10      293.38     12.35 o 
  -4   8   1      147.88      154.29      3.15 o 
  -3   8   1     1446.85     1447.23     23.69 o 
  -2   8   1        1.16       -0.80      0.80 o 
  -1   8   1     1152.55     1119.01     21.00 o 
   0   8   1        0.50       -0.25      0.62 o 
   1   8   1     2641.59     2664.79     35.03 o 
   2   8   1        0.73        2.25      0.73 o 
   3   8   1     1185.65     1142.60     17.63 o 
   4   8   1       62.24       56.75      2.11 o 
   5   8   1      722.13      716.06     12.28 o 
   6   8   1       67.84       59.01      1.84 o 
   7   8   1      150.28      150.39      5.63 o 
   8   8   1        3.08        2.65      3.54 o 
   9   8   1       43.87       50.37      6.76 o 
  -9   9   1        1.37        3.62      4.59 o 
  -8   9   1      138.64      136.32      7.06 o 
  -7   9   1        0.10        1.25      2.08 o 
  -6   9   1       85.48       92.95      5.51 o 
  -5   9   1       47.53       40.38      1.57 o 
  -4   9   1      926.24      881.05     13.89 o 
  -3   9   1       10.67       13.31      0.87 o 
  -2   9   1       49.21       64.26      1.81 o 
  -1   9   1      212.32      280.08      7.10 o 
   0   9   1     1523.63     1533.99     20.53 o 
   1   9   1      276.16      280.14      4.80 o 
   2   9   1      724.30      735.81     19.24 o 
   3   9   1       70.50       86.26      1.66 o 
   4   9   1      583.18      573.37     10.10 o 
   5   9   1      182.57      175.24      3.88 o 
   6   9   1      358.00      364.76      9.72 o 
   7   9   1        2.62        4.52      1.99 o 
   8   9   1       27.09       24.46      5.47 o 
   9   9   1        3.39        5.07      4.91 o 
  -9  10   1        1.35        5.39      4.75 o 
  -8  10   1        0.02       -1.09      3.78 o 
  -7  10   1      223.35      214.60      7.82 o 
  -6  10   1        0.62        0.52      2.62 o 
  -5  10   1      295.08      296.36      5.70 o 
  -4  10   1       79.72       77.59      3.94 o 
  -3  10   1      362.42      331.52      5.57 o 
  -2  10   1       15.49       26.61      1.88 o 
  -1  10   1     2180.11     2211.50     45.12 o 
   0  10   1       64.29       61.17      2.70 o 
   1  10   1      349.30      311.61      5.33 o 
   2  10   1      252.56      269.05      4.72 o 
   3  10   1      906.66      908.79     13.68 o 
   4  10   1       27.87       32.02      2.41 o 
   5  10   1       59.70       76.09      2.44 o 
   6  10   1        0.08        0.90      1.61 o 
   7  10   1      207.40      198.53      5.71 o 
   8  10   1        2.86        0.48      4.67 o 
  -9  11   1        0.75       -1.69      4.75 o 
  -8  11   1       56.67       54.72      6.76 o 
  -7  11   1       14.79       13.98      3.22 o 
  -6  11   1      371.42      367.39     11.09 o 
  -5  11   1       18.18       16.38      2.49 o 
  -4  11   1      997.09      999.23     16.95 o 
  -3  11   1        5.90        8.78      1.03 o 
  -2  11   1      223.92      181.78      4.19 o 
  -1  11   1       68.61       82.82      4.26 o 
   0  11   1     1060.24     1027.51     18.11 o 
   1  11   1      176.96      182.93      3.66 o 
   2  11   1      615.05      611.93     10.20 o 
   3  11   1        0.89        0.27      0.88 o 
   4  11   1      360.23      358.39      8.06 o 
   5  11   1       21.45       16.28      1.83 o 
   6  11   1      188.96      181.93      5.05 o 
   7  11   1        0.03       -0.62      2.24 o 
   8  11   1       44.01       51.82      7.08 o 
  -9  12   1       31.46       41.20      6.92 o 
  -8  12   1        0.41        3.86      4.43 o 
  -7  12   1      234.39      238.26     11.95 o 
  -6  12   1       27.69       29.99      1.99 o 
  -5  12   1      184.45      195.70      5.31 o 
  -4  12   1        7.55        2.69      1.22 o 
  -3  12   1        4.93        4.62      1.04 o 
  -2  12   1        0.98        1.27      0.98 o 
  -1  12   1      888.68      898.68     22.29 o 
   0  12   1      199.85      189.74      5.36 o 
   1  12   1      650.51      635.51     10.10 o 
   2  12   1       10.84        7.99      1.13 o 
   3  12   1      358.57      353.79      6.06 o 
   4  12   1       98.34       90.28      3.61 o 
   5  12   1      299.66      283.58      7.05 o 
   6  12   1        3.05        2.81      1.96 o 
   7  12   1       41.42       39.72      3.41 o 
   8  12   1        0.60       -2.01      4.43 o 
  -8  13   1       77.45       68.16      7.72 o 
  -7  13   1      123.57      118.83      6.43 o 
  -6  13   1      200.53      176.17      5.24 o 
  -5  13   1      110.90       96.31      5.76 o 
  -4  13   1       80.27       88.79      3.54 o 
  -3  13   1       17.73       13.13      1.22 o 
  -2  13   1      555.02      575.63      9.30 o 
  -1  13   1       21.81       25.75      1.59 o 
   0  13   1      557.42      537.06      9.84 o 
   1  13   1       31.18       26.37      1.58 o 
   2  13   1      891.60      913.99     14.08 o 
   3  13   1      119.09      118.37      4.29 o 
   4  13   1      330.28      329.50      7.93 o 
   5  13   1        0.01       -0.29      1.71 o 
   6  13   1      126.33      127.88      4.37 o 
   7  13   1        0.31       -3.06      4.26 o 
   8  13   1       26.31       27.92      6.44 o 
  -8  14   1        7.97        3.14      5.39 o 
  -7  14   1      115.94      134.45      6.88 o 
  -6  14   1       38.68       39.95      2.63 o 
  -5  14   1      518.85      504.17     11.26 o 
  -4  14   1        2.23        1.45      1.70 o 
  -3  14   1       72.05       77.20      3.38 o 
  -2  14   1        8.75        7.50      1.32 o 
  -1  14   1      579.84      592.44     10.82 o 
   0  14   1       78.84       77.76      4.22 o 
   1  14   1       53.68       49.95      2.31 o 
   2  14   1        7.29        8.20      1.56 o 
   3  14   1      310.62      293.15      7.37 o 
   4  14   1        2.21        1.21      1.77 o 
   5  14   1      213.44      209.18      5.99 o 
   6  14   1        7.16        7.25      2.07 o 
   7  14   1       57.00       69.12      7.89 o 
  -8  15   1       95.18       94.47      9.41 o 
  -7  15   1        5.09        3.49      3.20 o 
  -6  15   1       50.93       55.89      3.94 o 
  -5  15   1        6.37        2.87      3.67 o 
  -4  15   1      111.46      119.66      8.02 o 
  -3  15   1       18.17       18.79      3.21 o 
  -2  15   1      357.99      364.01      7.32 o 
  -1  15   1      125.64      127.47      5.54 o 
   0  15   1       75.22       73.30      3.04 o 
   1  15   1      182.89      189.31      4.65 o 
   2  15   1      689.57      686.11     13.40 o 
   3  15   1        1.20        5.96      1.96 o 
   4  15   1       75.94       73.71      3.69 o 
   5  15   1        5.78        6.60      2.13 o 
   6  15   1       20.08       24.89      2.43 o 
   7  15   1       27.46       34.52      6.84 o 
  -7  16   1        0.64        0.62      3.35 o 
  -6  16   1        0.09       -0.31      1.90 o 
  -5  16   1      218.52      212.72      6.91 o 
  -4  16   1        0.03       -0.46      3.10 o 
  -3  16   1      114.15      114.86      4.39 o 
  -2  16   1       18.31       16.38      1.87 o 
  -1  16   1      128.04      117.64      5.60 o 
   0  16   1       76.81       74.47      3.64 o 
   1  16   1      494.20      494.23     12.88 o 
   2  16   1        1.67        0.47      1.92 o 
   3  16   1      446.93      443.87     10.34 o 
   4  16   1        1.88        5.35      2.14 o 
   5  16   1       61.37       64.52      4.02 o 
   6  16   1        1.26        0.21      2.06 o 
   7  16   1        0.46       -0.64      4.99 o 
  -7  17   1        2.41        1.37      3.68 o 
  -6  17   1       89.93       86.34      4.19 o 
  -5  17   1       20.75       16.86      2.44 o 
  -4  17   1      102.65      115.75      8.09 o 
  -3  17   1       13.79       11.30      2.70 o 
  -2  17   1      113.73      111.98      4.38 o 
  -1  17   1       16.94       15.66      2.96 o 
   0  17   1        9.62        9.18      1.80 o 
   1  17   1        8.00       11.95      1.93 o 
   2  17   1      276.48      269.80      9.13 o 
   3  17   1        9.14       11.80      3.18 o 
   4  17   1      113.59      116.97      4.72 o 
   5  17   1        0.00        0.22      2.11 o 
   6  17   1       39.70       40.12      3.71 o 
  -6  18   1        1.51        2.20      2.26 o 
  -5  18   1       68.96       71.47      4.01 o 
  -4  18   1       28.09       25.32      2.84 o 
  -3  18   1       71.26       68.59      5.45 o 
  -2  18   1        9.40        7.81      2.84 o 
  -1  18   1       43.09       43.93      3.11 o 
   0  18   1       77.44       84.54      3.49 o 
   1  18   1      151.60      155.93      5.37 o 
   2  18   1        6.85        6.99      2.31 o 
   3  18   1      167.23      172.06      5.85 o 
   4  18   1        0.53        1.59      2.28 o 
   5  18   1       51.73       57.63      5.56 o 
   6  18   1       12.04       13.73      4.20 o 
  -5  19   1       35.68       36.53      3.27 o 
  -4  19   1       70.57       76.16      5.40 o 
  -3  19   1        5.83        2.96      2.27 o 
  -2  19   1       48.44       49.98      3.42 o 
  -1  19   1       26.71       24.24      2.83 o 
   0  19   1      255.52      260.20      7.26 o 
   1  19   1      112.54      109.53      4.51 o 
   2  19   1      162.42      159.15      6.41 o 
   3  19   1        3.87        3.72      2.38 o 
   4  19   1       47.49       43.92      3.43 o 
   5  19   1        1.82        2.88      2.42 o 
  -5  20   1       41.70       49.11      4.36 o 
  -4  20   1        0.07        1.45      2.45 o 
  -3  20   1       47.20       52.41      3.75 o 
  -2  20   1        0.42       -0.46      2.35 o 
  -1  20   1       92.44       87.56      5.45 o 
   0  20   1       34.96       36.43      4.01 o 
   1  20   1       24.23       29.35      3.59 o 
   2  20   1        1.04        4.08      2.75 o 
   3  20   1       22.18       17.79      3.00 o 
   4  20   1        1.66       -0.25      2.58 o 
  -4  21   1       31.34       32.04      3.44 o 
  -3  21   1        5.97        7.17      2.71 o 
  -2  21   1       29.01       30.09      3.66 o 
  -1  21   1        0.06        1.49      2.96 o 
   0  21   1      102.58      119.81      6.46 o 
   1  21   1        1.21        0.57      3.03 o 
   2  21   1       25.94       26.86      3.29 o 
   3  21   1       17.22       20.50      3.04 o 
  -2  22   1        3.18        6.58      3.38 o 
  -1  22   1       29.65       27.53      6.40 o 
   0  22   1       10.68        6.55      3.27 o 
   1  22   1      108.91      107.22      6.42 o 
   2  22   1        0.05        6.39      3.45 o 
 -10   0   2       52.95       53.35      4.99 o 
  -8   0   2      279.28      260.07     13.52 o 
  -6   0   2      968.91      965.47     17.69 o 
  -4   0   2      239.33      144.53      4.19 o 
  -2   0   2     4467.66     4475.45     74.41 o 
   0   0   2     1993.16     2197.53     35.13 o 
   2   0   2       36.17       24.85      1.09 o 
   4   0   2     1364.78     1460.72     35.51 o 
   6   0   2     1021.52     1051.91     21.84 o 
   8   0   2       13.77       10.74      6.60 o 
 -10   1   2        8.62        8.43      2.42 o 
  -9   1   2       36.68       36.56      2.52 o 
  -8   1   2       10.37        7.49      1.78 o 
  -7   1   2      488.32      505.70      6.68 o 
  -6   1   2       61.07       71.07      4.84 o 
  -5   1   2     1183.67     1190.55     13.11 o 
  -4   1   2      109.65      114.77      2.09 o 
  -3   1   2     2099.42     2177.40     23.37 o 
  -2   1   2     1794.30     1916.63     19.45 o 
  -1   1   2      418.84      455.92      5.18 o 
   0   1   2     5274.73     5448.45     99.95 o 
   1   1   2      423.41      533.35      5.84 o 
   2   1   2      425.85      414.82      4.52 o 
   3   1   2      804.70      791.38      8.35 o 
   4   1   2      464.40      476.72      5.98 o 
   5   1   2      415.92      420.70      6.71 o 
   6   1   2        0.11       -1.28      1.28 o 
   7   1   2      443.28      442.61      9.55 o 
   8   1   2        4.80        3.10      2.20 o 
   9   1   2        5.63        4.00      2.52 o 
 -10   2   2       42.44       44.28      3.21 o 
  -9   2   2       10.36        7.79      1.95 o 
  -8   2   2       15.03       14.91      1.84 o 
  -7   2   2        8.55        9.95      1.27 o 
  -6   2   2     1247.27     1226.88     15.55 o 
  -5   2   2      271.63      296.26      4.21 o 
  -4   2   2     1887.75     2057.81     25.31 o 
  -3   2   2      969.45     1073.87     11.71 o 
  -2   2   2     3712.15     3857.12     44.46 o 
  -1   2   2      782.26      773.13      8.92 o 
   0   2   2     5185.50     5498.52    123.53 o 
   1   2   2      478.42      515.35      5.58 o 
   2   2   2       79.35       45.31      1.18 o 
   3   2   2      208.25      208.20      2.88 o 
   4   2   2     1894.45     1893.22     23.51 o 
   5   2   2      129.11      130.70      2.25 o 
   6   2   2      542.64      546.88      9.61 o 
   7   2   2        3.97        2.64      1.80 o 
   8   2   2      134.55      146.19      5.61 o 
   9   2   2       11.75       12.19      2.69 o 
 -10   3   2        4.87        7.32      3.94 o 
  -9   3   2      107.17      101.27      3.77 o 
  -8   3   2        1.59       -0.82      1.49 o 
  -7   3   2      257.93      247.55      4.37 o 
  -6   3   2      630.22      625.23      8.67 o 
  -5   3   2      999.62      944.41     12.03 o 
  -4   3   2      324.35      379.78      5.13 o 
  -3   3   2     5829.23     6092.19    107.36 o 
  -2   3   2        1.77        0.49      0.40 o 
  -1   3   2      986.06      856.58      9.33 o 
   0   3   2     1505.42     1713.23     18.36 o 
   2   3   2     1234.82     1376.31     15.20 o 
   3   3   2     2512.92     2652.74     30.37 o 
   4   3   2      103.92      103.63      2.05 o 
   5   3   2      984.18      979.90     11.80 o 
   6   3   2      104.30      104.85      5.01 o 
   7   3   2      298.73      308.63      7.24 o 
   8   3   2       29.81       34.71      2.69 o 
   9   3   2       14.31       20.60      3.02 o 
 -10   4   2       55.69       42.81      5.47 o 
  -9   4   2        1.42        1.51      1.63 o 
  -8   4   2      123.50      135.36      3.99 o 
  -7   4   2      127.41      121.01      2.65 o 
  -6   4   2     1215.81     1191.65     15.82 o 
  -5   4   2       35.18       25.64      1.03 o 
  -4   4   2     2905.09     3110.64     42.07 o 
  -3   4   2       49.77       70.71      1.30 o 
  -2   4   2     2170.60     2223.79     25.19 o 
  -1   4   2      925.42      981.10     11.33 o 
   0   4   2      331.09      451.85      5.11 o 
   1   4   2      936.35     1028.09     11.24 o 
   2   4   2     1845.52     1877.26     21.93 o 
   3   4   2      131.22      133.80      2.07 o 
   4   4   2      802.61      785.19      8.87 o 
   5   4   2       62.99       65.15      3.07 o 
   6   4   2      218.61      226.87      4.85 o 
   7   4   2       86.50       87.92      4.90 o 
   8   4   2      322.36      317.13      7.63 o 
   9   4   2       10.44        6.59      2.70 o 
 -10   5   2        4.42        4.51      4.43 o 
  -9   5   2      173.06      177.84      8.05 o 
  -8   5   2        3.56        2.29      1.33 o 
  -7   5   2       77.53       73.29      2.50 o 
  -6   5   2       45.51       36.30      1.71 o 
  -5   5   2     1806.54     1856.30     25.43 o 
  -4   5   2       25.99       24.17      1.03 o 
  -3   5   2     4410.76     4569.26     67.84 o 
  -2   5   2      822.00      978.04     10.67 o 
  -1   5   2     1188.93     1150.69     12.52 o 
   0   5   2     1429.95     1524.36     16.46 o 
   1   5   2     1877.82     1764.95     19.01 o 
   2   5   2      659.25      685.07      7.83 o 
   3   5   2      146.09      130.43      1.94 o 
   4   5   2        4.51        3.95      0.91 o 
   5   5   2      990.33      977.75     15.37 o 
   6   5   2       20.24       21.51      1.96 o 
   7   5   2       76.44       85.68      4.85 o 
   8   5   2       11.96       18.05      2.47 o 
   9   5   2      145.96      159.57      9.82 o 
 -10   6   2       54.22       50.78      6.20 o 
  -9   6   2       23.37       18.77      3.78 o 
  -8   6   2      118.40      112.83      6.18 o 
  -7   6   2       41.74       43.37      3.11 o 
  -6   6   2       94.01       85.28      6.30 o 
  -5   6   2       56.24       55.27      3.44 o 
  -4   6   2      824.36      851.67     12.04 o 
  -3   6   2        0.06        1.54      1.67 o 
  -2   6   2     2574.96     2527.94     27.06 o 
  -1   6   2       43.00       52.72      1.24 o 
   0   6   2      388.91      345.57      4.58 o 
   1   6   2      440.72      456.04      5.60 o 
   2   6   2     2216.11     2264.22     26.45 o 
   3   6   2      417.38      466.80      5.88 o 
   4   6   2     1132.63     1109.18     17.20 o 
   5   6   2        1.97        3.71      1.15 o 
   6   6   2       10.98       13.19      1.57 o 
   7   6   2        0.16       -0.42      2.11 o 
   8   6   2      123.26      129.97      4.78 o 
   9   6   2        2.53        4.91      4.91 o 
 -10   7   2       10.48        6.84      4.67 o 
  -9   7   2      172.25      161.34      9.98 o 
  -8   7   2       59.89       57.69      4.85 o 
  -7   7   2      198.10      205.36      6.25 o 
  -6   7   2       58.37       56.77      6.48 o 
  -5   7   2      239.86      238.65      4.29 o 
  -4   7   2       26.54       32.67      1.35 o 
  -3   7   2      921.15      998.26     12.37 o 
  -2   7   2      317.82      354.14      5.15 o 
  -1   7   2       19.67       15.20      1.13 o 
   0   7   2      116.86      133.80      2.44 o 
   1   7   2      704.53      650.62      9.87 o 
   2   7   2        1.74        3.04      0.72 o 
   3   7   2      569.18      578.54      7.21 o 
   4   7   2      172.57      163.16      3.14 o 
   5   7   2      886.78      862.40     14.69 o 
   6   7   2        3.45        4.38      1.45 o 
   7   7   2       43.78       44.04      2.75 o 
   8   7   2       14.49       10.93      2.40 o 
   9   7   2       22.99       23.74      5.71 o 
 -10   8   2       34.86       30.50      5.79 o 
  -9   8   2        2.24        0.72      4.26 o 
  -8   8   2      152.99      161.74      7.73 o 
  -7   8   2       75.39       67.18      5.06 o 
  -6   8   2      246.61      229.76      7.51 o 
  -5   8   2        7.31        6.53      0.91 o 
  -4   8   2     1253.55     1245.08     17.33 o 
  -3   8   2      803.06      903.85     12.23 o 
  -2   8   2     1595.95     1540.94     22.49 o 
  -1   8   2       95.01      115.24      2.26 o 
   0   8   2     1546.73     1552.47     20.72 o 
   1   8   2        1.45        0.90      0.74 o 
   2   8   2      521.04      444.67      7.06 o 
   3   8   2      166.23      162.38      2.96 o 
   4   8   2      587.34      573.35      8.64 o 
   5   8   2       66.85       65.66      2.14 o 
   6   8   2      139.72      144.48      4.58 o 
   7   8   2       15.02       11.28      2.05 o 
   8   8   2       90.94       99.54      8.53 o 
  -9   9   2       41.22       36.21      5.95 o 
  -8   9   2       22.19       24.18      4.07 o 
  -7   9   2      121.47      125.06      5.06 o 
  -6   9   2       27.92       29.74      1.83 o 
  -5   9   2      891.21      881.21     14.92 o 
  -4   9   2       17.75       20.79      1.08 o 
  -3   9   2      397.53      345.86      6.46 o 
  -2   9   2      194.18      223.24      4.02 o 
  -1   9   2     2356.31     2300.67     33.63 o 
   0   9   2       57.19       58.09      1.85 o 
   1   9   2      620.51      599.20      9.35 o 
   2   9   2        0.39        1.27      0.85 o 
   3   9   2      435.45      447.61      6.82 o 
   4   9   2       87.46       91.55      2.54 o 
   5   9   2       82.62       89.37      2.98 o 
   6   9   2        0.03        2.55      1.63 o 
   7   9   2       92.08       87.65      3.76 o 
   8   9   2        0.24        2.49      4.51 o 
  -9  10   2        0.08        1.61      4.51 o 
  -8  10   2      179.46      187.13     15.89 o 
  -7  10   2        0.01       -0.92      2.42 o 
  -6  10   2      381.70      373.04      6.92 o 
  -5  10   2       44.32       47.82      3.36 o 
  -4  10   2      466.32      489.50      8.87 o 
  -3  10   2      143.22      150.91      3.56 o 
  -2  10   2      205.82      157.98      3.20 o 
  -1  10   2        2.96        1.32      0.97 o 
   0  10   2     1946.83     2026.85     36.14 o 
   1  10   2       85.76       98.46      2.48 o 
   2  10   2      874.11      844.63     12.88 o 
   3  10   2       54.95       48.07      1.64 o 
   4  10   2      301.19      294.41      5.37 o 
   5  10   2        3.26        3.27      1.46 o 
   6  10   2      507.02      504.98     17.50 o 
   7  10   2        3.28        4.25      1.88 o 
   8  10   2       10.04       19.23      5.79 o 
  -9  11   2       15.49       11.67      5.15 o 
  -8  11   2        0.58       -0.66      3.38 o 
  -7  11   2      222.84      231.99      8.42 o 
  -6  11   2        6.22        9.15      1.53 o 
  -5  11   2      178.98      174.14      3.46 o 
  -4  11   2       53.66       48.30      2.10 o 
  -3  11   2      244.82      217.77      4.77 o 
  -2  11   2       81.86       94.08      3.41 o 
  -1  11   2     1631.01     1592.94     25.37 o 
   0  11   2       49.84       50.10      1.90 o 
   1  11   2     1541.58     1523.25     28.61 o 
   2  11   2      200.75      199.68      3.93 o 
   3  11   2     1057.26     1061.20     16.01 o 
   4  11   2       59.07       55.55      2.89 o 
   5  11   2       86.21       83.54      3.13 o 
   6  11   2       12.37       11.76      1.84 o 
   7  11   2      131.97      130.50      7.68 o 
   8  11   2        0.50       -4.67      4.67 o 
  -9  12   2        2.28        3.62      4.83 o 
  -8  12   2       44.20       43.94      6.52 o 
  -7  12   2      105.94      111.85      6.20 o 
  -6  12   2      203.53      185.08      5.15 o 
  -5  12   2       57.90       56.33      2.34 o 
  -4  12   2      150.41      151.99      4.39 o 
  -3  12   2       19.60       18.82      1.68 o 
  -2  12   2      532.52      551.59      8.91 o 
  -1  12   2      237.86      223.60      5.07 o 
   0  12   2     1423.77     1389.76     23.19 o 
   1  12   2        2.17        2.39      1.15 o 
   2  12   2       58.40       52.58      2.05 o 
   3  12   2        1.12        4.88      1.23 o 
   4  12   2      148.73      148.19      4.76 o 
   5  12   2        1.45        0.64      1.94 o 
   6  12   2      100.42      102.70      3.65 o 
   7  12   2        0.01       -1.69      4.75 o 
   8  12   2       12.51       16.17      5.95 o 
  -8  13   2       21.29       27.12      5.95 o 
  -7  13   2      323.45      307.35     10.33 o 
  -6  13   2      107.29       89.33      4.88 o 
  -5  13   2       88.81       88.59      2.96 o 
  -4  13   2       87.36       76.93      3.55 o 
  -3  13   2      346.07      327.52     12.57 o 
  -2  13   2       20.28       19.86      1.49 o 
  -1  13   2      475.02      450.88      8.54 o 
   0  13   2      172.21      163.08      4.10 o 
   1  13   2      125.07      121.75      3.26 o 
   2  13   2       24.71       17.60      1.67 o 
   3  13   2      216.40      217.31      5.96 o 
   4  13   2        0.51       -0.30      1.79 o 
   5  13   2       95.07       90.93      4.41 o 
   6  13   2        0.08       -1.32      1.63 o 
   7  13   2       58.36       62.77      7.40 o 
  -8  14   2      103.41       92.46      8.61 o 
  -7  14   2        4.72        8.11      3.27 o 
  -6  14   2       22.82       23.07      2.53 o 
  -5  14   2       15.61       14.05      2.13 o 
  -4  14   2       33.70       37.60      3.10 o 
  -3  14   2        0.07       -0.61      1.27 o 
  -2  14   2      319.82      311.15      6.42 o 
  -1  14   2       12.56       11.97      1.62 o 
   0  14   2      283.85      271.35      5.83 o 
   1  14   2      271.92      254.53      5.60 o 
   2  14   2      767.91      734.32     13.13 o 
   3  14   2        8.21        7.21      2.04 o 
   4  14   2       53.34       46.18      3.00 o 
   5  14   2       14.51       11.79      2.05 o 
   6  14   2       42.51       41.52      2.66 o 
   7  14   2        2.89        2.09      5.39 o 
  -8  15   2        9.56        1.37      5.39 o 
  -7  15   2       19.79       27.78      4.15 o 
  -6  15   2        6.77        6.94      2.04 o 
  -5  15   2       78.89       71.57      3.61 o 
  -4  15   2        0.34       -1.17      1.73 o 
  -3  15   2      125.01      121.88      4.34 o 
  -2  15   2        2.36        2.05      1.46 o 
  -1  15   2      520.21      518.46      9.79 o 
   0  15   2      159.30      151.10      4.11 o 
   1  15   2      233.47      227.06      5.33 o 
   2  15   2        0.02       -0.91      1.95 o 
   3  15   2      195.20      201.55      5.96 o 
   4  15   2       34.09       28.27      3.53 o 
   5  15   2       49.21       46.76      2.85 o 
   6  15   2        0.69       -1.73      1.81 o 
   7  15   2       14.77        7.08      5.71 o 
  -7  16   2       32.94       30.32      4.44 o 
  -6  16   2       66.85       72.12      3.71 o 
  -5  16   2        6.46        6.24      2.11 o 
  -4  16   2      310.30      294.63      7.70 o 
  -3  16   2        6.02        7.17      2.41 o 
  -2  16   2      168.16      168.27      4.54 o 
  -1  16   2       20.66       21.89      2.21 o 
   0  16   2      127.09      120.41      5.05 o 
   1  16   2        7.12        7.29      1.79 o 
   2  16   2      574.85      567.68     12.71 o 
   3  16   2        4.45        4.19      2.26 o 
   4  16   2       26.02       32.11      3.44 o 
   5  16   2        6.14        5.39      2.05 o 
   6  16   2       34.48       40.39      2.88 o 
  -7  17   2       39.56       39.79      4.72 o 
  -6  17   2       13.72       15.21      2.42 o 
  -5  17   2       54.02       57.31      3.54 o 
  -4  17   2        2.36        4.50      2.28 o 
  -3  17   2       71.31       69.94      3.71 o 
  -2  17   2        3.64        1.68      2.06 o 
  -1  17   2      165.19      172.09      4.85 o 
   0  17   2        4.68        2.93      1.76 o 
   1  17   2      354.62      347.18     10.14 o 
   2  17   2        0.08       -0.12      2.23 o 
   3  17   2      191.44      192.39      6.11 o 
   4  17   2        2.18        0.20      2.28 o 
   5  17   2       22.13       28.98      2.77 o 
   6  17   2        3.62        5.16      2.19 o 
  -6  18   2       23.09       26.59      3.86 o 
  -5  18   2       43.56       39.21      3.67 o 
  -4  18   2      167.98      156.09      5.59 o 
  -3  18   2       28.88       30.12      2.94 o 
  -2  18   2       59.67       60.53      3.67 o 
  -1  18   2        8.28        8.32      2.33 o 
   0  18   2      147.50      141.37      4.38 o 
   1  18   2        0.16        5.09      2.31 o 
   2  18   2      205.02      217.00      6.60 o 
   3  18   2        3.18        4.13      2.37 o 
   4  18   2       25.80       25.18      3.51 o 
   5  18   2        7.96        4.34      2.23 o 
  -6  19   2       21.64       21.09      2.86 o 
  -5  19   2       66.55       66.56      4.13 o 
  -4  19   2        2.44        1.62      2.41 o 
  -3  19   2       37.18       38.27      3.33 o 
  -2  19   2        0.33       -1.11      2.24 o 
  -1  19   2      244.06      245.77      8.59 o 
   0  19   2       12.71       11.35      2.58 o 
   1  19   2       32.58       33.40      5.14 o 
   2  19   2        0.47        4.59      4.17 o 
   3  19   2       55.32       52.12      4.58 o 
   4  19   2        9.63       13.04      2.73 o 
  -5  20   2        3.74        2.98      2.19 o 
  -4  20   2        8.45        9.74      2.75 o 
  -3  20   2        0.05        2.08      2.52 o 
  -2  20   2       37.31       37.03      4.36 o 
  -1  20   2        0.85        0.73      3.01 o 
   0  20   2      163.54      167.17     16.21 o 
   1  20   2       26.74       30.32      3.22 o 
   2  20   2       31.33       35.38      3.43 o 
   3  20   2        6.74       10.09      2.77 o 
   4  20   2       45.30       48.89      4.73 o 
  -4  21   2        0.07        1.62      2.64 o 
  -3  21   2       28.94       26.32      3.28 o 
  -2  21   2        0.85        0.14      3.02 o 
  -1  21   2       30.88       35.05      4.12 o 
   0  21   2       16.47       16.10      3.67 o 
   1  21   2       37.53       34.60      4.15 o 
   2  21   2       10.94        8.53      2.79 o 
   3  21   2       28.36       26.62      3.42 o 
  -2  22   2       21.97       21.40      3.99 o 
  -1  22   2        3.49        3.88      3.46 o 
   0  22   2      111.57      128.54      7.02 o 
   1  22   2        5.84        3.59      3.90 o 
  -9   0   3       85.41       78.42      4.81 o 
  -7   0   3      335.12      352.77      6.85 o 
  -5   0   3      868.80      834.89     14.64 o 
  -3   0   3     2448.46     2599.38     36.20 o 
  -1   0   3     1475.36     1661.02     26.82 o 
   1   0   3     1717.01     1576.59     23.67 o 
   3   0   3      305.64      249.79      5.05 o 
   5   0   3     1576.65     1593.04     27.87 o 
   7   0   3        1.23       -1.11      2.50 o 
   9   0   3       53.93       54.24      5.71 o 
 -10   1   3       21.62       26.88      2.97 o 
  -9   1   3        6.01        3.32      1.91 o 
  -8   1   3      236.53      244.82      6.07 o 
  -7   1   3        1.26       -0.21      1.13 o 
  -6   1   3     1124.75     1154.95     13.64 o 
  -5   1   3       30.04       33.60      1.56 o 
  -4   1   3       69.71       52.95      1.48 o 
  -3   1   3      738.58      944.93      9.84 o 
  -2   1   3     2743.08     2901.59     29.55 o 
  -1   1   3        0.61       10.87      0.46 o 
   0   1   3        9.24        8.55      0.46 o 
   1   1   3      320.28      337.99      3.80 o 
   2   1   3     3738.63     3889.04     44.19 o 
   3   1   3      216.95      243.26      3.60 o 
   4   1   3      850.02      867.98     10.88 o 
   5   1   3      230.77      239.52      3.50 o 
   6   1   3      277.58      262.91      6.31 o 
   7   1   3        2.81        1.74      1.87 o 
   8   1   3        8.56        9.91      2.24 o 
   9   1   3        0.47       -2.51      2.51 o 
 -10   2   3        6.08       10.74      2.43 o 
  -9   2   3      145.36      152.75      8.54 o 
  -8   2   3       18.67       21.44      2.45 o 
  -7   2   3      981.79      980.27     14.51 o 
  -6   2   3        3.69        4.84      1.70 o 
  -5   2   3     1178.05     1121.05     13.14 o 
  -4   2   3      906.73     1088.69     13.59 o 
  -3   2   3      464.74      459.73      5.00 o 
  -2   2   3      118.33      126.92      2.70 o 
  -1   2   3      109.06       96.31      1.54 o 
   0   2   3       47.13       40.44      0.92 o 
   1   2   3     1921.67     1935.09     21.28 o 
   2   2   3      128.75      118.43      1.84 o 
   3   2   3     1427.83     1522.79     16.67 o 
   4   2   3       74.00       76.26      1.72 o 
   5   2   3     1104.17     1086.27     13.60 o 
   6   2   3      126.50      126.56      4.08 o 
   7   2   3      129.96      135.39      4.42 o 
   8   2   3        0.59       -0.01      2.08 o 
   9   2   3       10.27        8.93      2.93 o 
 -10   3   3       26.34       27.89      2.82 o 
  -9   3   3       18.34       20.52      2.25 o 
  -8   3   3      286.65      272.37      7.10 o 
  -7   3   3        1.53        2.85      1.05 o 
  -6   3   3     1532.17     1519.19     19.14 o 
  -5   3   3        7.46       13.81      1.29 o 
  -4   3   3     2245.44     2357.28     27.04 o 
  -3   3   3       74.12      101.59      1.67 o 
  -2   3   3     1460.11     1564.89     17.24 o 
  -1   3   3      599.24      673.58      9.41 o 
   0   3   3     1397.87     1460.65     16.78 o 
   1   3   3     4979.33     5351.94     54.99 o 
   2   3   3     1093.87     1147.01     13.86 o 
   3   3   3     1212.64     1278.02     15.01 o 
   4   3   3      773.60      719.62      9.52 o 
   5   3   3      100.61      110.36      4.07 o 
   6   3   3      246.65      261.84      6.50 o 
   7   3   3        6.40        8.20      2.21 o 
   8   3   3      122.33      134.38      4.79 o 
   9   3   3        4.62        3.75      2.80 o 
 -10   4   3        0.26        5.31      4.18 o 
  -9   4   3      125.02      124.87      4.19 o 
  -8   4   3        0.02        1.31      1.56 o 
  -7   4   3      146.84      153.57      3.14 o 
  -6   4   3       75.13       82.11      2.97 o 
  -5   4   3     1701.21     1786.17     24.99 o 
  -4   4   3       15.64       13.36      0.65 o 
  -3   4   3     1677.55     1647.74     18.14 o 
  -2   4   3      217.69      272.30      3.31 o 
  -1   4   3     1240.10     1251.65     13.61 o 
   0   4   3       85.33       91.91      1.49 o 
   1   4   3     7295.42     7796.27    110.82 o 
   2   4   3       12.81       16.31      0.90 o 
   3   4   3      796.07      811.44     12.70 o 
   4   4   3       43.98       45.79      2.26 o 
   5   4   3      189.70      193.15      3.37 o 
   6   4   3       78.76       74.52      4.22 o 
   7   4   3       49.22       52.71      3.38 o 
   8   4   3       74.57       78.48      4.06 o 
 -10   5   3       58.82       73.71      7.08 o 
  -9   5   3        4.60        1.50      1.72 o 
  -8   5   3      249.70      228.34      9.38 o 
  -7   5   3       74.94       78.42      2.21 o 
  -6   5   3      739.18      733.79     11.69 o 
  -5   5   3       12.20       17.23      1.07 o 
  -4   5   3     1093.86     1077.44     13.55 o 
  -3   5   3      172.32      157.35      3.09 o 
  -2   5   3     1764.04     1890.56     28.91 o 
  -1   5   3        8.33        8.96      0.60 o 
   0   5   3      304.30      199.99      3.23 o 
   1   5   3      653.87      762.17     11.48 o 
   2   5   3     2190.64     2185.73     29.84 o 
   3   5   3       19.10       22.72      1.14 o 
   4   5   3     1608.82     1560.36     20.54 o 
   5   5   3       19.06       20.36      1.81 o 
   6   5   3       75.72       85.46      3.16 o 
   7   5   3        5.47        6.84      2.81 o 
   8   5   3      123.97      134.91      5.74 o 
 -10   6   3        0.00        0.16      4.43 o 
  -9   6   3      187.59      180.01     10.06 o 
  -8   6   3      139.05      126.69      6.34 o 
  -7   6   3       79.32       75.70      2.13 o 
  -6   6   3      216.58      205.53      3.98 o 
  -5   6   3     1365.57     1308.76     20.09 o 
  -4   6   3        4.59        3.47      0.53 o 
  -3   6   3      818.21      788.58     11.15 o 
  -2   6   3      449.32      494.28      7.68 o 
  -1   6   3        6.86        7.64      0.74 o 
   0   6   3      708.63      821.10     11.25 o 
   1   6   3      322.45      319.71      5.31 o 
   2   6   3     1463.36     1566.52     21.63 o 
   3   6   3     1262.27     1273.30     19.72 o 
   4   6   3       16.61       17.57      1.34 o 
   5   6   3      130.93      128.86      3.77 o 
   6   6   3       10.04        9.41      1.78 o 
   7   6   3      166.76      172.00      5.64 o 
   8   6   3        7.29        5.64      2.65 o 
 -10   7   3       81.50       81.76      7.81 o 
  -9   7   3        0.00        2.16      3.78 o 
  -8   7   3       91.65       95.71      5.92 o 
  -7   7   3       20.86       18.05      1.16 o 
  -6   7   3       24.42       26.11      2.86 o 
  -5   7   3       25.92       28.05      1.39 o 
  -4   7   3      818.06      795.41     10.33 o 
  -3   7   3      273.67      306.65      5.07 o 
  -2   7   3      622.29      710.00     10.76 o 
  -1   7   3      486.26      575.28      8.87 o 
   0   7   3     1250.96     1280.05     15.96 o 
   1   7   3      906.92     1050.83     14.31 o 
   2   7   3      443.20      472.32      7.11 o 
   3   7   3      290.16      282.03      5.24 o 
   4   7   3      733.51      754.76     10.95 o 
   5   7   3       73.96       67.68      2.80 o 
   6   7   3        8.29       13.70      1.88 o 
   7   7   3       22.40       20.82      2.54 o 
   8   7   3       47.88       46.24      3.59 o 
 -10   8   3       14.15       12.96      5.07 o 
  -9   8   3       95.84       94.07      7.97 o 
  -8   8   3       42.74       35.63      4.21 o 
  -7   8   3      133.97      126.36      4.24 o 
  -6   8   3       48.14       44.34      1.80 o 
  -5   8   3      730.84      705.94     12.15 o 
  -4   8   3        1.86        1.46      0.57 o 
  -3   8   3      679.18      646.58      9.93 o 
  -2   8   3       29.30       37.41      1.49 o 
  -1   8   3     1465.31     1356.91     18.25 o 
   0   8   3       80.28       76.19      1.89 o 
   1   8   3      304.96      277.24      4.44 o 
   2   8   3      165.59      188.94      3.21 o 
   3   8   3     1237.77     1214.94     19.00 o 
   4   8   3      172.87      180.10      3.52 o 
   5   8   3      135.75      141.73      4.45 o 
   6   8   3        0.96        0.07      1.71 o 
   7   8   3      136.65      141.79      5.19 o 
   8   8   3       13.59       13.04      5.47 o 
 -10   9   3       31.74       32.59      6.20 o 
  -9   9   3        5.74        4.83      4.67 o 
  -8   9   3       84.47       88.49     10.38 o 
  -7   9   3       42.73       36.99      2.00 o 
  -6   9   3      731.59      726.52     12.59 o 
  -5   9   3      294.39      292.46      5.78 o 
  -4   9   3      486.96      476.86      7.19 o 
  -3   9   3      259.75      245.43      5.41 o 
  -2   9   3      745.27      716.36     10.06 o 
  -1   9   3      307.15      321.13      5.06 o 
   0   9   3     1325.54     1300.96     17.67 o 
   1   9   3       67.41       62.33      2.36 o 
   2   9   3      531.07      506.64      7.49 o 
   3   9   3      515.11      487.42      7.63 o 
   4   9   3      214.33      206.72      5.57 o 
   5   9   3        2.82        2.58      1.78 o 
   6   9   3      234.35      233.73      6.28 o 
   7   9   3       24.76       21.09      2.65 o 
   8   9   3       35.94       30.98      6.36 o 
  -9  10   3       50.02       65.26      7.32 o 
  -8  10   3        5.05        1.24      3.33 o 
  -7  10   3      214.64      211.91      5.47 o 
  -6  10   3       75.20       82.64      3.28 o 
  -5  10   3      253.09      248.13      5.15 o 
  -4  10   3      260.25      249.71      4.48 o 
  -3  10   3      473.37      478.05      7.03 o 
  -2  10   3       25.39       25.60      1.29 o 
  -1  10   3     3104.74     3171.23     41.81 o 
   0  10   3       30.44       32.03      1.55 o 
   1  10   3     1102.68     1056.85     14.62 o 
   2  10   3      288.84      280.98      4.69 o 
   3  10   3      237.18      245.15      5.11 o 
   4  10   3       78.97       89.11      3.62 o 
   5  10   3      212.78      198.52      5.60 o 
   6  10   3       11.36        8.63      2.00 o 
   7  10   3       49.16       55.51      8.21 o 
   8  10   3       17.87       13.60      5.79 o 
  -9  11   3        3.73        4.75      4.99 o 
  -8  11   3       74.13       75.86      6.24 o 
  -7  11   3       13.98       12.78      1.68 o 
  -6  11   3      427.69      426.30      9.57 o 
  -5  11   3       76.13       70.32      3.09 o 
  -4  11   3      450.86      427.97      7.04 o 
  -3  11   3        9.63        9.19      1.03 o 
  -2  11   3      382.92      352.72      5.57 o 
  -1  11   3      125.41      126.17      4.47 o 
   0  11   3     1460.17     1392.63     23.25 o 
   1  11   3        0.39        1.51      1.02 o 
   2  11   3      157.72      156.28      3.20 o 
   3  11   3        0.90        0.68      1.02 o 
   4  11   3       72.68       72.61      3.05 o 
   5  11   3       19.92       19.64      2.34 o 
   6  11   3      252.44      252.95      6.81 o 
   7  11   3        6.32        2.86      2.31 o 
  -9  12   3       11.90       14.81      5.31 o 
  -8  12   3        2.66        2.66      4.26 o 
  -7  12   3      422.33      410.80      9.96 o 
  -6  12   3       47.91       40.72      2.53 o 
  -5  12   3        9.25        9.14      1.82 o 
  -4  12   3       18.26       20.55      1.31 o 
  -3  12   3      647.47      664.49     13.34 o 
  -2  12   3        0.09       -0.76      1.11 o 
  -1  12   3      528.76      532.89      9.80 o 
   0  12   3       40.61       37.06      2.07 o 
   1  12   3      101.34      112.84      3.45 o 
   2  12   3      284.41      271.88      5.22 o 
   3  12   3      193.07      191.01      5.70 o 
   4  12   3        7.09        4.09      1.75 o 
   5  12   3      150.67      154.58      5.11 o 
   6  12   3        1.05        4.17      2.35 o 
   7  12   3       66.59       66.95      8.05 o 
  -9  13   3        0.02       -0.48      5.15 o 
  -8  13   3       42.61       35.57      6.12 o 
  -7  13   3        6.72        4.76      2.56 o 
  -6  13   3        1.37       -0.02      1.72 o 
  -5  13   3        1.23        1.63      1.83 o 
  -4  13   3      283.25      284.50      6.76 o 
  -3  13   3       58.01       49.57      2.10 o 
  -2  13   3      565.43      538.57      9.99 o 
  -1  13   3       25.85       29.12      1.96 o 
   0  13   3      832.33      799.72     14.96 o 
   1  13   3      461.76      466.82      8.90 o 
   2  13   3      295.48      284.11      6.19 o 
   3  13   3       74.01       75.62      5.27 o 
   4  13   3       94.66       93.94      3.57 o 
   5  13   3        0.10       -2.49      3.80 o 
   6  13   3       36.84       40.07      3.01 o 
   7  13   3        0.02        3.22      5.47 o 
  -8  14   3       10.27       13.52      5.39 o 
  -7  14   3       44.90       42.05      2.67 o 
  -6  14   3        6.58        4.70      1.94 o 
  -5  14   3       45.80       47.15      2.95 o 
  -4  14   3       10.37       10.69      1.71 o 
  -3  14   3      602.79      586.39     10.82 o 
  -2  14   3        6.10        6.20      1.61 o 
  -1  14   3      213.78      191.05      6.50 o 
   0  14   3       13.35       11.73      1.73 o 
   1  14   3      262.82      254.62      6.47 o 
   2  14   3        0.90        0.39      1.94 o 
   3  14   3       29.20       26.78      2.41 o 
   4  14   3        5.21        3.16      1.98 o 
   5  14   3       86.73       86.63      3.71 o 
   6  14   3        4.78        1.14      2.60 o 
  -8  15   3       61.93       74.19      8.37 o 
  -7  15   3        1.96        2.69      1.96 o 
  -6  15   3       35.36       33.79      2.79 o 
  -5  15   3        0.25        0.23      1.99 o 
  -4  15   3      192.71      183.16      7.43 o 
  -3  15   3      100.15       84.98      3.91 o 
  -2  15   3      270.91      275.16      6.26 o 
  -1  15   3        2.99       -0.30      1.56 o 
   0  15   3       62.64       64.01      2.84 o 
   1  15   3        1.00        1.17      1.61 o 
   2  15   3      223.73      211.42      6.23 o 
   3  15   3       45.88       40.31      2.71 o 
   4  15   3       57.90       69.17      3.36 o 
   5  15   3       18.70       19.59      2.46 o 
   6  15   3       78.32       89.06      4.46 o 
  -7  16   3       34.28       40.63      4.78 o 
  -6  16   3       25.98       19.32      2.53 o 
  -5  16   3      109.04      110.30      5.82 o 
  -4  16   3        0.03        1.17      1.75 o 
  -3  16   3      192.64      193.75      5.95 o 
  -2  16   3        6.12        3.40      1.63 o 
  -1  16   3      186.47      183.31      4.88 o 
   0  16   3        7.44        9.12      1.90 o 
   1  16   3      386.50      392.83      9.55 o 
   2  16   3       12.79       13.81      3.03 o 
   3  16   3      112.33      113.50      4.24 o 
   4  16   3        4.54       -0.84      2.01 o 
   5  16   3       16.73       16.29      2.43 o 
   6  16   3        1.06        1.71      4.07 o 
  -7  17   3        1.38        0.79      3.56 o 
  -6  17   3       23.77       28.86      2.95 o 
  -5  17   3        2.07        2.70      2.24 o 
  -4  17   3      290.54      288.12      6.70 o 
  -3  17   3       10.60       11.96      2.68 o 
  -2  17   3      204.40      211.24      6.32 o 
  -1  17   3        0.03       -0.90      2.26 o 
   0  17   3      313.70      324.55      7.15 o 
   1  17   3        0.01       -1.22      2.15 o 
   2  17   3       62.53       73.21      4.74 o 
   3  17   3        4.95        3.07      2.18 o 
   4  17   3        6.71        5.11      2.22 o 
   5  17   3        0.39        0.87      2.26 o 
  -6  18   3        4.60        6.77      2.49 o 
  -5  18   3       93.60       96.80      5.14 o 
  -4  18   3        7.69        6.45      2.07 o 
  -3  18   3       81.74       81.05      4.63 o 
  -2  18   3       26.20       26.63      3.43 o 
  -1  18   3      228.23      229.04      6.86 o 
   0  18   3        0.42        3.37      4.53 o 
   1  18   3      110.57      120.59      5.00 o 
   2  18   3       13.50       11.10      2.64 o 
   3  18   3       95.25      100.76      4.36 o 
   4  18   3       20.19       26.72      3.79 o 
  -6  19   3       26.48       30.98      3.76 o 
  -5  19   3        5.07        2.85      2.56 o 
  -4  19   3       21.01       21.88      2.65 o 
  -3  19   3       34.59       27.91      3.15 o 
  -2  19   3       71.10       72.21      4.11 o 
  -1  19   3        0.75       -2.37      2.37 o 
   0  19   3       50.31       46.59      3.58 o 
   1  19   3        3.46        4.61      2.45 o 
   2  19   3       56.23       71.75      4.27 o 
   3  19   3       25.61       26.80      2.89 o 
   4  19   3       53.24       57.98      3.72 o 
  -5  20   3       18.56       18.92      3.19 o 
  -4  20   3        0.38        2.85      3.37 o 
  -3  20   3       62.46       60.17      3.44 o 
  -2  20   3        0.03        0.45      2.50 o 
  -1  20   3       96.31      101.44     10.94 o 
   0  20   3        1.68        4.59      3.21 o 
   1  20   3        0.62        1.39      2.52 o 
   2  20   3        0.24        2.15      2.38 o 
   3  20   3       29.21       27.36      3.09 o 
  -4  21   3       32.12       42.22      3.19 o 
  -3  21   3        0.19        1.04      2.28 o 
  -2  21   3       36.95       32.93      4.23 o 
  -1  21   3        0.40        2.66      3.24 o 
   0  21   3      163.61      165.37      7.74 o 
   1  21   3       25.69       23.45      7.16 o 
   2  21   3        5.20        2.95      2.54 o 
  -1  22   3       76.53       81.84      7.40 o 
   0  22   3        0.27        3.71      5.83 o 
 -10   0   4       74.63       68.88      5.71 o 
  -8   0   4      445.99      415.73     12.81 o 
  -6   0   4      486.54      498.90     10.12 o 
  -4   0   4       73.82       66.10      3.26 o 
  -2   0   4     1784.56     1943.55     55.97 o 
   0   0   4     2040.88     2131.73     54.27 o 
   2   0   4     1449.35     1321.84     22.87 o 
   4   0   4     2136.48     2177.99     33.01 o 
   6   0   4       26.15       29.30      3.40 o 
   8   0   4       69.65       62.85      6.12 o 
 -10   1   4        0.07       -1.21      2.26 o 
  -9   1   4      215.80      227.95      6.08 o 
  -8   1   4        4.40        2.01      3.64 o 
  -7   1   4      392.60      378.31      6.13 o 
  -6   1   4       19.37       14.01      1.08 o 
  -5   1   4     1115.78     1117.85     13.20 o 
  -4   1   4      689.02      796.45      9.76 o 
  -3   1   4      304.88      280.35      4.06 o 
  -2   1   4      141.67      198.23      3.01 o 
  -1   1   4     2407.97     2467.56     39.96 o 
   0   1   4       27.56       31.18      1.09 o 
   1   1   4     3841.20     3919.59     47.67 o 
   2   1   4       33.77       37.18      1.82 o 
   3   1   4      380.45      377.47      5.22 o 
   4   1   4        6.75        7.20      1.39 o 
   5   1   4      439.72      451.89      7.40 o 
   6   1   4        0.54       -0.02      1.74 o 
   7   1   4       44.99       39.92      2.97 o 
   8   1   4        0.83        2.49      2.84 o 
 -10   2   4       20.19       19.59      2.80 o 
  -9   2   4        8.82        4.57      1.97 o 
  -8   2   4      558.81      525.28     10.98 o 
  -7   2   4       89.76       73.89      2.52 o 
  -6   2   4      384.29      394.39      5.18 o 
  -5   2   4       12.00        7.79      0.79 o 
  -4   2   4      643.10      608.79      7.42 o 
  -3   2   4      390.42      415.08      6.85 o 
  -2   2   4     1581.80     1637.19     19.73 o 
  -1   2   4      605.36      675.38      8.67 o 
   0   2   4     3198.15     3364.93     41.89 o 
   1   2   4       30.16       20.84      1.00 o 
   2   2   4     1204.18     1144.86     13.50 o 
   3   2   4      226.26      213.38      3.44 o 
   4   2   4      296.24      306.39      5.29 o 
   5   2   4        2.89        1.77      1.27 o 
   6   2   4       51.84       55.32      2.90 o 
   7   2   4        0.14        1.06      1.99 o 
   8   2   4       19.30       21.79      4.39 o 
 -10   3   4        0.00       -2.50      4.75 o 
  -9   3   4      169.20      164.00      5.06 o 
  -8   3   4      106.80      103.34      6.22 o 
  -7   3   4      421.29      390.27      8.93 o 
  -6   3   4       20.58       23.23      1.37 o 
  -5   3   4      741.48      745.58     10.98 o 
  -4   3   4      137.30      156.14      3.01 o 
  -3   3   4        6.55        4.78      0.74 o 
  -2   3   4      339.39      417.62      6.26 o 
  -1   3   4     2946.66     3237.11     53.05 o 
   0   3   4     1719.42     1853.82     25.37 o 
   1   3   4     1476.53     1474.80     22.43 o 
   2   3   4      306.76      355.32      5.26 o 
   3   3   4      575.80      562.74      7.95 o 
   4   3   4        0.28       -0.89      0.89 o 
   5   3   4      204.19      198.21      4.52 o 
   6   3   4        2.38        2.93      1.88 o 
   7   3   4       34.99       39.30      2.85 o 
   8   3   4       12.66        9.47      3.05 o 
 -10   4   4       38.21       46.49      3.27 o 
  -9   4   4        0.24       -0.54      1.78 o 
  -8   4   4      335.40      327.59      7.53 o 
  -7   4   4       29.58       28.61      1.76 o 
  -6   4   4      680.05      664.78     10.16 o 
  -5   4   4       47.91       41.72      1.30 o 
  -4   4   4      595.74      607.98      8.51 o 
  -3   4   4       21.17       31.89      1.17 o 
  -2   4   4      225.56      171.33      4.29 o 
  -1   4   4      290.84      242.17      3.87 o 
   0   4   4     1077.05     1035.85     15.42 o 
   1   4   4      280.40      278.88      4.93 o 
   2   4   4     1196.69     1222.48     17.39 o 
   3   4   4       11.24        8.95      1.14 o 
   4   4   4      183.98      192.20      3.48 o 
   5   4   4       86.32       85.15      3.12 o 
   6   4   4      210.21      204.92      6.19 o 
   7   4   4       35.18       31.09      2.98 o 
   8   4   4      104.46      119.96      5.69 o 
 -10   5   4       13.07       16.17      4.59 o 
  -9   5   4      154.91      139.82     11.24 o 
  -8   5   4       10.03        6.28      1.83 o 
  -7   5   4      125.93      124.16      3.50 o 
  -6   5   4       13.75       13.16      1.29 o 
  -5   5   4      337.49      315.71      4.85 o 
  -4   5   4        1.07        1.46      0.74 o 
  -3   5   4     1042.14     1015.54     14.21 o 
  -2   5   4      162.81      177.20      3.32 o 
  -1   5   4      806.69      798.55     12.08 o 
   0   5   4      105.49      109.53      2.50 o 
   1   5   4     2131.32     2080.47     28.51 o 
   2   5   4        6.92        7.33      1.03 o 
   3   5   4      974.99      977.29     16.30 o 
   4   5   4       59.97       58.36      2.09 o 
   5   5   4      121.60      127.84      4.28 o 
   6   5   4       15.97       13.26      2.46 o 
   7   5   4       27.37       36.44      3.13 o 
   8   5   4        6.20        8.86      8.65 o 
 -10   6   4      106.49       97.69      8.13 o 
  -9   6   4        1.42        0.64      1.75 o 
  -8   6   4       93.84       97.06      3.80 o 
  -7   6   4       20.06       20.53      1.73 o 
  -6   6   4      303.62      304.00      5.55 o 
  -5   6   4      103.12      101.68      2.24 o 
  -4   6   4      953.61      915.25     14.91 o 
  -3   6   4        3.59        4.22      0.82 o 
  -2   6   4     1097.46     1100.05     16.35 o 
  -1   6   4     2462.96     2724.75     49.92 o 
   0   6   4      537.91      509.18      8.09 o 
   1   6   4      159.32      171.96      3.22 o 
   2   6   4     3243.60     3292.56     44.71 o 
   3   6   4        6.42        4.88      1.36 o 
   4   6   4       34.66       35.60      1.98 o 
   5   6   4       25.68       23.15      2.08 o 
   6   6   4       85.49       83.79      4.03 o 
   7   6   4        5.01        7.20      2.42 o 
   8   6   4       56.94       60.62      4.39 o 
 -10   7   4        0.46       -2.25      4.51 o 
  -9   7   4       89.17       90.29      6.06 o 
  -8   7   4       12.19       10.21      1.75 o 
  -7   7   4      221.51      214.54      5.10 o 
  -6   7   4      576.89      555.09      9.27 o 
  -5   7   4     1422.35     1416.24     19.72 o 
  -4   7   4       70.99       68.98      2.82 o 
  -3   7   4     1449.93     1456.81     21.43 o 
  -2   7   4        5.14        5.66      0.97 o 
  -1   7   4      640.88      576.15      9.05 o 
   0   7   4        6.25        3.26      0.96 o 
   1   7   4      151.22      136.87      3.02 o 
   2   7   4       42.42       51.46      1.97 o 
   3   7   4     1025.83     1055.28     17.02 o 
   4   7   4      160.41      156.53      3.83 o 
   5   7   4      126.54      125.95      4.03 o 
   6   7   4        0.01        1.96      2.12 o 
   7   7   4      118.67      138.70      5.36 o 
   8   7   4        6.18        8.62      3.04 o 
 -10   8   4       80.53       83.36      7.97 o 
  -9   8   4        2.08        0.10      4.02 o 
  -8   8   4       63.42       60.38      2.99 o 
  -7   8   4       36.24       33.58      2.08 o 
  -6   8   4      346.44      323.46      7.55 o 
  -5   8   4      748.35      701.76     11.49 o 
  -4   8   4      244.46      240.40      4.65 o 
  -3   8   4       58.32       52.60      2.66 o 
  -2   8   4     1550.55     1477.36     21.81 o 
  -1   8   4      364.74      399.39      7.44 o 
   0   8   4      482.28      438.88      8.36 o 
   1   8   4      617.49      642.99     10.12 o 
   2   8   4     1518.66     1487.76     20.83 o 
   3   8   4      167.54      167.73      3.41 o 
   4   8   4      142.70      144.41      4.65 o 
   5   8   4        4.29        2.96      1.85 o 
   6   8   4      142.52      155.54      5.76 o 
   7   8   4        8.59        8.67      2.58 o 
 -10   9   4        1.49        3.06      4.75 o 
  -9   9   4       66.47       65.90      7.08 o 
  -8   9   4        5.37        2.14      2.65 o 
  -7   9   4      199.41      194.39      4.93 o 
  -6   9   4      532.13      513.92     11.50 o 
  -5   9   4      122.91      123.12      3.79 o 
  -4   9   4      209.39      204.96      4.27 o 
  -3   9   4      442.71      437.46      7.20 o 
  -2   9   4       31.70       25.09      1.48 o 
  -1   9   4      806.84      814.89     14.06 o 
   0   9   4        3.69        0.45      1.18 o 
   1   9   4     1227.30     1253.63     18.80 o 
   2   9   4       21.87       25.59      1.46 o 
   3   9   4      176.86      184.98      4.06 o 
   4   9   4       51.02       49.19      2.95 o 
   5   9   4      195.75      192.50      6.33 o 
   6   9   4        1.34       -0.30      1.97 o 
   7   9   4       47.40       50.58      4.00 o 
  -9  10   4       10.79        7.40      4.83 o 
  -8  10   4       74.12       73.89      3.21 o 
  -7  10   4        1.17        3.58      1.66 o 
  -6  10   4      891.75      888.30     18.61 o 
  -5  10   4      124.71      114.19      4.95 o 
  -4  10   4      190.60      188.75      4.80 o 
  -3  10   4       24.16       22.91      1.47 o 
  -2  10   4     1376.56     1487.50     22.12 o 
  -1  10   4        6.07        7.02      1.60 o 
   0  10   4      260.01      262.80      6.06 o 
   1  10   4       35.16       38.13      2.70 o 
   2  10   4        7.66        6.15      1.33 o 
   3  10   4      136.67      126.70      3.49 o 
   4  10   4      380.79      364.48      8.68 o 
   5  10   4        0.03       -0.41      1.98 o 
   6  10   4      153.36      156.05      5.68 o 
   7  10   4        4.09        1.75      2.84 o 
  -9  11   4       24.46       20.60      5.55 o 
  -8  11   4        5.53        7.86      3.75 o 
  -7  11   4      283.00      285.00      7.19 o 
  -6  11   4        0.08       -1.74      1.74 o 
  -5  11   4      155.24      157.09      5.57 o 
  -4  11   4        7.52        8.66      1.86 o 
  -3  11   4      471.89      464.78      8.38 o 
  -2  11   4        1.50       -0.04      1.28 o 
  -1  11   4      691.61      669.64     11.99 o 
   0  11   4       26.78       33.55      2.06 o 
   1  11   4      375.37      362.53      7.23 o 
   2  11   4      127.65      119.37      3.50 o 
   3  11   4       32.79       31.28      2.79 o 
   4  11   4        2.01        1.78      2.60 o 
   5  11   4      107.67      107.68      4.37 o 
   6  11   4       20.65       19.04      2.84 o 
   7  11   4       59.84       65.67      9.82 o 
  -9  12   4       13.30        3.78      4.91 o 
  -8  12   4       85.57       86.34      7.89 o 
  -7  12   4        9.28        8.37      1.94 o 
  -6  12   4       18.69       22.82      2.29 o 
  -5  12   4        1.16        3.63      1.88 o 
  -4  12   4      383.38      390.40      9.08 o 
  -3  12   4       91.80       92.86      2.92 o 
  -2  12   4      389.03      369.68      7.36 o 
  -1  12   4        0.10        0.00      1.23 o 
   0  12   4      892.80      864.47     13.58 o 
   1  12   4      443.47      448.52      7.79 o 
   2  12   4       58.67       59.06      2.80 o 
   3  12   4       77.53       74.73      3.63 o 
   4  12   4      321.15      325.50      8.31 o 
   5  12   4        3.74        4.37      2.39 o 
   6  12   4       31.68       32.91      4.22 o 
  -8  13   4       13.89       19.47      5.31 o 
  -7  13   4       83.23       79.77      3.65 o 
  -6  13   4       17.17       20.33      2.78 o 
  -5  13   4      226.05      207.54      5.98 o 
  -4  13   4       15.03       18.33      2.35 o 
  -3  13   4      611.67      581.63     10.79 o 
  -2  13   4        0.92        0.50      1.28 o 
  -1  13   4      127.02      124.31      3.31 o 
   0  13   4      118.61      132.01      3.96 o 
   1  13   4      105.65      103.42      3.16 o 
   2  13   4       99.99       95.90      5.33 o 
   3  13   4      214.87      233.79     10.03 o 
   4  13   4        3.37        5.54      2.34 o 
   5  13   4      120.20      122.13      4.97 o 
   6  13   4        0.10       -2.70      2.70 o 
  -8  14   4       32.09       21.16      6.12 o 
  -7  14   4        0.19        2.51      1.96 o 
  -6  14   4       53.92       52.53      3.22 o 
  -5  14   4        0.01       -0.27      1.95 o 
  -4  14   4      533.59      531.45     17.71 o 
  -3  14   4       13.96       15.02      1.90 o 
  -2  14   4       99.46       93.09      3.05 o 
  -1  14   4       49.86       52.30      2.35 o 
   0  14   4      292.02      293.57      5.96 o 
   1  14   4       12.45        9.60      1.64 o 
   2  14   4       50.02       46.68      2.84 o 
   3  14   4        0.01       -2.07      2.07 o 
   4  14   4      227.56      222.53      6.68 o 
   5  14   4        1.20        0.01      2.44 o 
   6  14   4       22.37       31.10      3.71 o 
  -8  15   4        3.31        6.76      5.63 o 
  -7  15   4       31.10       31.99      2.80 o 
  -6  15   4        4.16        0.26      2.10 o 
  -5  15   4      129.51      137.51      6.62 o 
  -4  15   4       76.43       69.25      3.79 o 
  -3  15   4      556.96      554.92     12.48 o 
  -2  15   4        7.20        6.91      1.78 o 
  -1  15   4      155.69      156.63      3.94 o 
   0  15   4        2.38        1.60      1.52 o 
   1  15   4      176.01      177.99      4.62 o 
   2  15   4       22.54       17.66      2.36 o 
   3  15   4      106.89      111.66      4.85 o 
   4  15   4        1.52        2.38      2.47 o 
   5  15   4       45.18       42.96      3.50 o 
  -7  16   4       27.85       29.70      2.88 o 
  -6  16   4       63.96       63.69      3.66 o 
  -5  16   4        1.33        3.26      2.23 o 
  -4  16   4      368.42      368.02     15.56 o 
  -3  16   4       16.65       17.14      2.22 o 
  -2  16   4       58.36       55.47      2.60 o 
  -1  16   4       21.83       20.09      2.00 o 
   0  16   4      224.86      213.71      7.91 o 
   1  16   4       22.73       15.75      2.30 o 
   2  16   4       64.11       62.35      3.28 o 
   3  16   4        0.65       -2.16      2.42 o 
   4  16   4       10.78       12.36      2.78 o 
   5  16   4        0.00        1.05      2.63 o 
  -7  17   4       26.02       29.14      2.96 o 
  -6  17   4        1.08        0.55      2.31 o 
  -5  17   4       76.23       84.20      4.33 o 
  -4  17   4        3.52        5.08      2.47 o 
  -3  17   4       71.91       78.32      3.52 o 
  -2  17   4        1.93        0.15      1.83 o 
  -1  17   4      134.49      132.88      3.85 o 
   0  17   4        0.02        1.75      1.92 o 
   1  17   4       10.12       12.84      2.22 o 
   2  17   4        4.44        4.02      2.25 o 
   3  17   4      114.14      107.97      4.84 o 
   4  17   4        3.20        0.17      3.47 o 
  -6  18   4       60.27       71.38      4.20 o 
  -5  18   4        0.19        0.40      2.53 o 
  -4  18   4       81.66       77.55      4.31 o 
  -3  18   4        5.23        5.51      2.14 o 
  -2  18   4       79.91       84.05      7.64 o 
  -1  18   4        6.82        6.31      2.15 o 
   0  18   4       45.28       48.12      3.93 o 
   1  18   4       21.54       18.77      2.56 o 
   2  18   4       60.89       58.18      3.54 o 
   3  18   4       24.22       23.94      2.90 o 
   4  18   4       15.18       18.11      3.21 o 
  -5  19   4       25.83       28.37      3.29 o 
  -4  19   4       15.44       13.99      2.95 o 
  -3  19   4      160.04      165.78      5.21 o 
  -2  19   4        7.15        7.62      2.30 o 
  -1  19   4       44.47       40.18      3.53 o 
   0  19   4        4.27        5.27      2.66 o 
   1  19   4       43.84       45.25      3.23 o 
   2  19   4        6.29        6.50      2.55 o 
   3  19   4       28.11       22.24      3.08 o 
  -4  20   4       30.95       35.80      3.63 o 
  -3  20   4        0.06       -1.06      2.21 o 
  -2  20   4       99.77       99.67      4.99 o 
  -1  20   4        4.73        6.72      3.16 o 
   0  20   4       34.02       33.11      3.52 o 
   1  20   4        4.82        3.94      2.79 o 
   2  20   4       35.29       37.81      3.26 o 
  -3  21   4       50.48       53.86      5.11 o 
  -2  21   4        3.71        3.70      2.81 o 
  -1  21   4       39.65       39.79      3.77 o 
   0  21   4       13.77       14.85      3.37 o 
   1  21   4       11.12       11.97      3.29 o 
  -9   0   5      249.75      247.19      9.21 o 
  -7   0   5      389.19      362.26      8.64 o 
  -5   0   5      529.02      549.28     13.26 o 
  -3   0   5     2241.51     2674.91     58.75 o 
  -1   0   5     1349.07     1453.61     33.88 o 
   1   0   5      936.77      949.74     19.71 o 
   3   0   5      274.82      288.33      7.14 o 
   5   0   5       77.30       89.89      6.80 o 
   7   0   5       83.29       83.93      5.61 o 
 -10   1   5      133.42      130.40      5.60 o 
  -9   1   5        0.17        0.62      1.88 o 
  -8   1   5      195.55      197.06      5.34 o 
  -7   1   5        1.06        1.21      0.91 o 
  -6   1   5      689.55      711.80     10.17 o 
  -5   1   5       18.52       14.27      1.06 o 
  -4   1   5      188.10      157.80      2.53 o 
  -3   1   5      584.26      675.00     10.40 o 
  -2   1   5     3338.42     3491.49     72.60 o 
  -1   1   5       17.06       10.87      1.28 o 
   0   1   5     2991.91     2943.48     44.18 o 
   1   1   5      192.09      178.13      3.63 o 
   2   1   5      595.80      596.13      9.16 o 
   3   1   5       19.34       21.14      1.41 o 
   4   1   5      287.92      302.17      5.40 o 
   5   1   5       15.61       16.07      1.81 o 
   6   1   5       87.78       84.15      3.72 o 
   7   1   5        0.03       -1.37      2.18 o 
 -10   2   5        2.28        4.86      2.47 o 
  -9   2   5      157.38      150.75      4.83 o 
  -8   2   5      177.12      151.51      4.59 o 
  -7   2   5       95.42       80.44      2.73 o 
  -6   2   5       42.17       44.84      1.57 o 
  -5   2   5      488.17      497.87      6.38 o 
  -4   2   5        2.97        9.23      1.31 o 
  -3   2   5      750.60      679.63      9.30 o 
  -2   2   5        2.43       -0.82      0.82 o 
  -1   2   5     3700.83     3653.21     58.71 o 
   0   2   5       13.98        4.62      0.94 o 
   1   2   5      712.18      636.47     10.30 o 
   2   2   5       72.63       58.66      2.09 o 
   3   2   5      246.02      233.36      4.37 o 
   4   2   5        0.02       -0.21      1.20 o 
   5   2   5      230.58      237.66      5.87 o 
   6   2   5       15.04       14.98      2.33 o 
   7   2   5       43.65       41.92      3.64 o 
 -10   3   5       22.29       19.40      2.86 o 
  -9   3   5        8.07        3.42      2.50 o 
  -8   3   5      311.43      286.11      7.08 o 
  -7   3   5       70.06       59.08      2.38 o 
  -6   3   5       40.69       43.56      2.11 o 
  -5   3   5       57.89       48.69      1.60 o 
  -4   3   5      304.33      282.67      4.39 o 
  -3   3   5       64.53       80.41      1.91 o 
  -2   3   5     1462.72     1560.63     23.28 o 
  -1   3   5       78.27       99.74      2.81 o 
   0   3   5      553.52      494.92      8.20 o 
   1   3   5        0.45       -0.82      0.82 o 
   2   3   5      564.85      525.94      7.57 o 
   3   3   5        1.65       -0.96      1.09 o 
   4   3   5       51.08       47.95      2.61 o 
   5   3   5       58.72       56.47      3.58 o 
   6   3   5      132.50      123.20      4.92 o 
   7   3   5       44.65       45.66      3.58 o 
 -10   4   5        3.69        2.68      2.31 o 
  -9   4   5      105.63      102.62      4.32 o 
  -8   4   5       67.05       62.78      4.18 o 
  -7   4   5      194.22      194.47      6.12 o 
  -6   4   5       53.58       51.01      2.47 o 
  -5   4   5      288.54      275.42      4.38 o 
  -4   4   5        4.78        7.92      0.94 o 
  -3   4   5       82.53       61.76      1.80 o 
  -2   4   5       88.14       98.14      2.25 o 
  -1   4   5     2809.68     2772.81     44.85 o 
   0   4   5      150.52      158.01      3.33 o 
   1   4   5      848.51      813.01     12.98 o 
   2   4   5       80.34       67.41      2.01 o 
   3   4   5      360.62      362.06      7.30 o 
   4   4   5       45.71       45.83      3.10 o 
   5   4   5      119.47      121.13      3.90 o 
   6   4   5       23.82       27.50      2.94 o 
   7   4   5       52.58       53.78      3.83 o 
 -10   5   5       44.45       43.48      3.39 o 
  -9   5   5       62.02       61.05      3.42 o 
  -8   5   5      275.91      267.50      9.70 o 
  -7   5   5        0.37        0.37      1.46 o 
  -6   5   5       30.85       32.45      1.36 o 
  -5   5   5        2.23        2.64      0.92 o 
  -4   5   5     2558.03     2583.90     35.29 o 
  -3   5   5      148.17      160.93      3.83 o 
  -2   5   5      426.61      419.44      8.32 o 
  -1   5   5       67.48       94.25      2.81 o 
   0   5   5      558.31      510.13      8.49 o 
   1   5   5       18.09       12.78      1.27 o 
   2   5   5      631.61      620.78      9.35 o 
   3   5   5      194.36      183.45      4.30 o 
   4   5   5       40.94       43.45      1.94 o 
   5   5   5       38.40       40.11      3.43 o 
   6   5   5      103.98      110.28      7.84 o 
   7   5   5        5.14        5.30      3.67 o 
 -10   6   5        2.11        3.94      4.51 o 
  -9   6   5       35.14       36.96      2.78 o 
  -8   6   5        0.27        0.61      1.83 o 
  -7   6   5      183.25      189.44      4.81 o 
  -6   6   5       26.98       23.15      1.33 o 
  -5   6   5     1183.77     1198.06     18.72 o 
  -4   6   5       15.74       18.24      1.38 o 
  -3   6   5      665.25      660.14      9.71 o 
  -2   6   5       38.84       40.36      2.15 o 
  -1   6   5     1140.20     1181.58     19.84 o 
   0   6   5       53.05       62.33      2.62 o 
   1   6   5     1078.79     1137.14     17.82 o 
   2   6   5        3.48        3.51      1.71 o 
   3   6   5      256.58      261.74      5.22 o 
   4   6   5        6.55        3.79      1.70 o 
   5   6   5       78.61       80.63      3.45 o 
   6   6   5       49.23       48.13      3.76 o 
   7   6   5       82.95       86.22      4.65 o 
 -10   7   5       95.92       94.15      8.37 o 
  -9   7   5        3.63        4.01      2.00 o 
  -8   7   5      204.47      188.81      7.28 o 
  -7   7   5       15.05       16.13      1.84 o 
  -6   7   5       91.79       92.40      3.34 o 
  -5   7   5       21.33       22.52      1.66 o 
  -4   7   5     1021.77     1017.27     15.52 o 
  -3   7   5       39.78       37.71      1.68 o 
  -2   7   5      825.17      740.74     12.89 o 
  -1   7   5       10.71       16.02      1.50 o 
   0   7   5      952.54      911.59     15.63 o 
   1   7   5      367.00      354.43      6.42 o 
   2   7   5     2693.20     2706.61     37.18 o 
   3   7   5       37.04       34.12      2.26 o 
   4   7   5      111.76      105.50      3.69 o 
   5   7   5        6.22        6.70      2.02 o 
   6   7   5       97.48      111.79      4.93 o 
   7   7   5        0.59       -2.78      2.97 o 
 -10   8   5        2.10       15.45      5.23 o 
  -9   8   5       57.45       55.30      3.87 o 
  -8   8   5        0.03       -1.13      1.76 o 
  -7   8   5      260.37      243.29      5.78 o 
  -6   8   5      615.62      608.00     17.07 o 
  -5   8   5      599.55      598.46     10.12 o 
  -4   8   5      334.08      340.87      5.63 o 
  -3   8   5      856.99      842.51     12.99 o 
  -2   8   5      129.67      141.67      3.63 o 
  -1   8   5      341.29      328.44      6.50 o 
   0   8   5       20.97       16.06      1.61 o 
   1   8   5      459.40      423.35      7.47 o 
   2   8   5       31.63       26.30      1.68 o 
   3   8   5      119.95      113.25      3.66 o 
   4   8   5        0.34       -2.82      2.82 o 
   5   8   5      148.37      148.41      4.60 o 
   6   8   5        3.11        2.75      2.48 o 
   7   8   5       44.49       47.55      6.68 o 
 -10   9   5       20.63       30.10      6.04 o 
  -9   9   5        0.31        4.43      4.59 o 
  -8   9   5       80.03       77.57      3.63 o 
  -7   9   5        0.69        1.92      1.71 o 
  -6   9   5      625.14      607.68     12.99 o 
  -5   9   5        2.07        1.93      1.35 o 
  -4   9   5      246.02      258.33      5.24 o 
  -3   9   5       78.41       71.76      2.35 o 
  -2   9   5      656.01      672.81     11.99 o 
  -1   9   5        0.66       -0.61      1.24 o 
   0   9   5      458.66      461.40      8.72 o 
   1   9   5      331.25      330.04      6.75 o 
   2   9   5        2.46        0.99      1.34 o 
   3   9   5      224.52      198.22      5.66 o 
   4   9   5      216.56      206.79      6.05 o 
   5   9   5        0.96        1.82      2.04 o 
   6   9   5       85.11       89.17      4.68 o 
   7   9   5        2.74       -1.84      3.03 o 
  -9  10   5       76.88       68.32      7.32 o 
  -8  10   5        0.34       -1.78      1.78 o 
  -7  10   5      232.87      232.20      6.25 o 
  -6  10   5       51.72       47.26      3.60 o 
  -5  10   5       22.89       16.99      2.18 o 
  -4  10   5      114.52      111.27      3.09 o 
  -3  10   5      648.94      661.23     11.69 o 
  -2  10   5        1.89        3.77      1.56 o 
  -1  10   5      232.19      223.23      5.04 o 
   0  10   5        1.82       -0.61      1.39 o 
   1  10   5      486.30      474.23      9.04 o 
   2  10   5      101.05       90.99      2.94 o 
   3  10   5      335.54      335.01      8.28 o 
   4  10   5        6.98        7.00      2.62 o 
   5  10   5      136.77      145.87      4.76 o 
   6  10   5        0.23        0.93      2.59 o 
  -9  11   5       15.50       24.86      6.04 o 
  -8  11   5       38.76       39.94      2.87 o 
  -7  11   5       10.59        9.29      2.13 o 
  -6  11   5      329.90      317.97      7.95 o 
  -5  11   5        0.42        0.83      1.79 o 
  -4  11   5       17.23       16.66      1.72 o 
  -3  11   5       88.71       89.28      3.17 o 
  -2  11   5      384.52      360.74      7.27 o 
  -1  11   5       35.15       31.13      2.60 o 
   0  11   5      444.71      428.89      9.14 o 
   1  11   5       37.73       32.08      2.18 o 
   2  11   5        4.70        5.61      1.67 o 
   3  11   5       71.95       65.07      3.55 o 
   4  11   5      296.47      285.82     10.03 o 
   5  11   5        1.65        1.17      2.45 o 
   6  11   5       54.10       44.23      7.28 o 
  -9  12   5       68.20       70.09      7.97 o 
  -8  12   5        2.42        2.56      2.24 o 
  -7  12   5      101.45      110.70      4.37 o 
  -6  12   5       14.89       13.51      2.37 o 
  -5  12   5      372.10      372.08      8.96 o 
  -4  12   5        0.01       -0.81      1.86 o 
  -3  12   5      508.84      487.31      9.35 o 
  -2  12   5      162.83      156.96      4.24 o 
  -1  12   5      214.07      213.55      5.06 o 
   0  12   5       27.28       25.44      2.13 o 
   1  12   5       72.18       70.16      3.17 o 
   2  12   5       43.45       44.77      3.11 o 
   3  12   5      179.42      177.35      5.70 o 
   4  12   5        1.62       -1.12      2.28 o 
   5  12   5      103.46      112.86      4.90 o 
   6  12   5        8.92        8.30      6.24 o 
  -8  13   5       40.59       44.99      5.11 o 
  -7  13   5        1.51       -0.93      2.02 o 
  -6  13   5      258.31      268.57      7.36 o 
  -5  13   5        0.32        4.41      2.24 o 
  -4  13   5      223.40      205.61      6.04 o 
  -3  13   5       21.54       15.50      1.96 o 
  -2  13   5      176.34      186.22      4.80 o 
  -1  13   5        0.01       -1.53      1.53 o 
   0  13   5      295.99      282.53      6.33 o 
   1  13   5       27.65       28.09      2.30 o 
   2  13   5      223.99      219.22      7.44 o 
   3  13   5       22.98       21.91      4.01 o 
   4  13   5      175.18      188.34      9.19 o 
   5  13   5        5.31        2.71      2.65 o 
  -8  14   5       25.72       26.07      6.04 o 
  -7  14   5       73.91       81.80      4.08 o 
  -6  14   5        0.06        0.07      2.13 o 
  -5  14   5      306.23      326.40      8.42 o 
  -4  14   5        3.49        2.93      2.20 o 
  -3  14   5      224.47      220.72      6.51 o 
  -2  14   5        7.64        4.40      1.81 o 
  -1  14   5       87.61       85.15      4.12 o 
   0  14   5       19.64       18.32      2.13 o 
   1  14   5      186.73      186.57      5.86 o 
   2  14   5        0.40       -0.93      2.31 o 
   3  14   5      192.78      190.43      6.27 o 
   4  14   5        8.43        7.42      2.80 o 
   5  14   5       17.80       19.50      3.08 o 
  -8  15   5       20.24       21.89      6.36 o 
  -7  15   5        5.05        7.78      2.47 o 
  -6  15   5      108.85      120.67      5.89 o 
  -5  15   5        3.33        0.34      2.38 o 
  -4  15   5      336.81      323.06      8.55 o 
  -3  15   5        0.92       -2.00      2.16 o 
  -2  15   5      105.21      117.46      4.05 o 
  -1  15   5        1.24       -1.82      1.82 o 
   0  15   5       99.14       98.52      3.88 o 
   1  15   5        0.08        2.11      2.34 o 
   2  15   5      135.83      145.16      5.56 o 
   3  15   5        0.57       -1.44      2.48 o 
   4  15   5      109.00      110.84      5.14 o 
   5  15   5        5.95        4.09      2.77 o 
  -7  16   5       22.04       25.11      3.61 o 
  -6  16   5        1.51       -0.34      2.39 o 
  -5  16   5      144.64      140.91      5.38 o 
  -4  16   5       13.23        6.93      2.84 o 
  -3  16   5       15.91       17.07      2.72 o 
  -2  16   5        7.95        8.35      2.55 o 
  -1  16   5       93.53       85.52      3.64 o 
   0  16   5       35.67       26.59      2.99 o 
   1  16   5       75.77       80.02      6.71 o 
   2  16   5       14.35       13.05      2.92 o 
   3  16   5       59.62       64.22      4.20 o 
   4  16   5        2.17        3.22      2.78 o 
  -6  17   5       54.49       59.59      3.96 o 
  -5  17   5        0.01        3.27      3.69 o 
  -4  17   5       61.93       69.98      8.05 o 
  -3  17   5        1.26        1.30      2.52 o 
  -2  17   5       86.53       89.26      6.23 o 
  -1  17   5        2.00       -1.54      2.00 o 
   0  17   5        0.89       -0.26      2.58 o 
   1  17   5        1.59       -0.09      2.44 o 
   2  17   5      102.58       89.31      4.78 o 
   3  17   5        8.53        4.83      2.85 o 
  -6  18   5        4.42        4.90      2.77 o 
  -5  18   5       54.49       56.46      3.96 o 
  -4  18   5        0.10       -1.12      2.64 o 
  -3  18   5       78.97       82.74      4.56 o 
  -2  18   5        0.08       -0.09      2.52 o 
  -1  18   5       22.57       20.46      3.67 o 
   0  18   5        1.29        1.97      3.27 o 
   1  18   5       88.64       90.84      4.87 o 
   2  18   5        0.58       -2.66      2.81 o 
   3  18   5       29.40       30.82      3.77 o 
  -5  19   5        0.01       -2.60      2.60 o 
  -4  19   5       55.65       62.36      4.29 o 
  -3  19   5        0.94        1.06      2.69 o 
  -2  19   5       39.86       39.71      3.66 o 
  -1  19   5        1.25       -0.65      4.35 o 
   0  19   5       61.51       69.31      5.60 o 
   1  19   5        0.00        0.10      2.88 o 
   2  19   5       25.67       22.20      3.50 o 
  -4  20   5       12.56       14.28      3.25 o 
  -3  20   5      128.79      116.51      5.61 o 
  -2  20   5        0.00       -1.29      3.20 o 
  -1  20   5        4.97        1.54      3.48 o 
   0  20   5       10.97       12.36      4.12 o 
   1  20   5       65.19       59.85      5.59 o 
 -10   0   6      136.51      126.82      8.05 o 
  -8   0   6       29.52       24.61      3.21 o 
  -6   0   6      328.40      322.41      9.98 o 
  -4   0   6     1146.96     1131.79     34.10 o 
  -2   0   6     1146.26     1102.09     26.29 o 
   0   0   6     1459.76     1579.16     49.21 o 
   2   0   6       38.38       32.25      2.20 o 
   4   0   6      130.05      127.88      4.64 o 
   6   0   6       47.20       41.91      4.43 o 
 -10   1   6        0.14        4.76      3.54 o 
  -9   1   6       25.84       31.93      2.57 o 
  -8   1   6       12.25        8.06      1.92 o 
  -7   1   6      617.27      557.65      9.97 o 
  -6   1   6       16.51       14.10      1.66 o 
  -5   1   6      294.42      302.23      5.06 o 
  -4   1   6       77.18       78.95      2.38 o 
  -3   1   6     1831.96     1827.61     27.92 o 
  -2   1   6        8.32        8.71      2.06 o 
  -1   1   6     1685.12     1633.06     27.02 o 
   0   1   6       30.64       30.87      1.91 o 
   1   1   6      129.43      130.38      3.84 o 
   2   1   6        3.60        3.10      1.21 o 
   3   1   6      248.49      259.48      4.85 o 
   4   1   6       51.08       44.67      2.13 o 
   5   1   6      128.89      126.76      4.46 o 
   6   1   6        0.01       -0.29      2.21 o 
   7   1   6      143.98      144.49      6.73 o 
 -10   2   6       98.96       97.61      5.14 o 
  -9   2   6        4.34        1.99      1.92 o 
  -8   2   6      134.07      131.02      4.40 o 
  -7   2   6       58.67       57.72      2.64 o 
  -6   2   6      301.96      307.61      5.39 o 
  -5   2   6       18.71       17.07      1.20 o 
  -4   2   6      587.04      588.65      9.08 o 
  -3   2   6       14.08       10.38      1.10 o 
  -2   2   6     1254.51     1220.84     20.49 o 
  -1   2   6      202.27      227.95      4.94 o 
   0   2   6      320.26      294.96      5.42 o 
   1   2   6      148.41      137.71      3.22 o 
   2   2   6      225.92      219.31      7.92 o 
   3   2   6        0.00       -0.15      1.32 o 
   4   2   6      317.31      330.91      6.42 o 
   5   2   6        0.50        1.13      2.27 o 
   6   2   6      128.86      142.11      5.56 o 
   7   2   6        5.64        7.28      3.34 o 
 -10   3   6        2.89        6.13      2.65 o 
  -9   3   6       77.28       73.94      4.95 o 
  -8   3   6        1.34        1.71      1.96 o 
  -7   3   6       66.53       71.41      2.90 o 
  -6   3   6       37.97       31.41      1.62 o 
  -5   3   6      299.09      319.16      5.03 o 
  -4   3   6        2.05        4.07      0.99 o 
  -3   3   6      861.80      851.57     12.69 o 
  -2   3   6       26.12       36.01      1.85 o 
  -1   3   6     1298.80     1318.67     22.08 o 
   0   3   6        5.70        9.75      1.13 o 
   1   3   6      120.27      115.24      2.98 o 
   2   3   6        0.03       -0.48      1.20 o 
   3   3   6      248.18      260.46      5.27 o 
   4   3   6        0.04       -0.76      1.72 o 
   5   3   6      139.35      138.96      5.23 o 
   6   3   6        5.51        7.02      2.86 o 
   7   3   6       24.58       24.13      3.93 o 
 -10   4   6        9.95        7.57      2.62 o 
  -9   4   6       43.90       39.79      3.33 o 
  -8   4   6      192.30      210.25      6.25 o 
  -7   4   6       25.72       25.43      2.02 o 
  -6   4   6       58.11       61.44      2.14 o 
  -5   4   6       12.68       13.31      1.20 o 
  -4   4   6     2081.53     2133.14     28.21 o 
  -3   4   6       44.14       40.56      2.10 o 
  -2   4   6     1339.31     1288.38     20.07 o 
  -1   4   6       38.29       26.84      1.45 o 
   0   4   6      598.23      567.63      9.46 o 
   1   4   6       17.13       18.87      1.30 o 
   2   4   6      378.39      378.01      6.46 o 
   3   4   6       70.10       70.73      2.82 o 
   4   4   6       48.20       50.14      3.19 o 
   5   4   6       10.02        6.35      2.42 o 
   6   4   6      198.80      200.72      6.66 o 
   7   4   6        2.58       -0.33      3.22 o 
 -10   5   6        4.80        5.69      2.59 o 
  -9   5   6       66.06       61.15      3.52 o 
  -8   5   6        3.25        7.26      2.15 o 
  -7   5   6       67.01       64.91      2.87 o 
  -6   5   6       41.58       40.35      1.80 o 
  -5   5   6     1073.20     1080.38     15.91 o 
  -4   5   6      122.85      135.77      3.80 o 
  -3   5   6      274.00      247.03      6.49 o 
  -2   5   6       98.89      101.57      3.11 o 
  -1   5   6      832.62      792.26     13.85 o 
   0   5   6       96.92       95.66      2.71 o 
   1   5   6      262.31      234.57      4.73 o 
   2   5   6       45.18       36.19      1.82 o 
   3   5   6      483.50      482.48      8.08 o 
   4   5   6       11.71        9.17      1.99 o 
   5   5   6       67.60       66.02      3.92 o 
   6   5   6       28.64       29.13      3.28 o 
 -10   6   6       40.75       40.90      4.95 o 
  -9   6   6       16.84       21.41      3.24 o 
  -8   6   6      233.36      232.19      6.67 o 
  -7   6   6        0.19       -1.52      1.52 o 
  -6   6   6      122.32      118.14      3.71 o 
  -5   6   6      150.18      153.30      5.85 o 
  -4   6   6      912.08      965.62     13.95 o 
  -3   6   6       68.68       70.84      2.43 o 
  -2   6   6      192.14      168.19      4.05 o 
  -1   6   6       37.29       32.48      1.97 o 
   0   6   6      650.38      658.43     10.90 o 
   1   6   6        0.44        1.01      1.25 o 
   2   6   6      659.64      681.83     12.03 o 
   3   6   6       15.43       15.48      1.61 o 
   4   6   6       18.37       18.38      2.23 o 
   5   6   6        0.51       -1.75      3.07 o 
   6   6   6      139.75      150.20      5.96 o 
 -10   7   6        1.09        2.66      4.83 o 
  -9   7   6       54.03       55.71      3.39 o 
  -8   7   6       14.02       11.58      2.26 o 
  -7   7   6       95.30       98.82      6.71 o 
  -6   7   6        2.06       -0.55      1.59 o 
  -5   7   6     1205.42     1232.48     19.44 o 
  -4   7   6       99.21       97.80      2.67 o 
  -3   7   6      749.42      730.54     11.99 o 
  -2   7   6       43.83       37.37      2.21 o 
  -1   7   6      320.33      329.77      7.54 o 
   0   7   6       95.56       95.66      2.80 o 
   1   7   6      687.64      683.94     12.77 o 
   2   7   6        0.00        1.20      1.42 o 
   3   7   6       12.64        9.81      1.78 o 
   4   7   6        0.87       -0.99      1.88 o 
   5   7   6      123.17      133.58      4.56 o 
   6   7   6        0.03        1.92      2.75 o 
 -10   8   6       37.72       36.29      6.44 o 
  -9   8   6       12.88       16.24      2.44 o 
  -8   8   6      101.25      103.14      4.40 o 
  -7   8   6        8.18        5.56      1.85 o 
  -6   8   6      267.69      250.56      6.02 o 
  -5   8   6       84.17       82.27      3.00 o 
  -4   8   6      238.89      243.32      6.35 o 
  -3   8   6      134.99      130.68      3.72 o 
  -2   8   6      350.57      334.71      6.79 o 
  -1   8   6      110.74      113.34      3.39 o 
   0   8   6      360.54      384.32      7.66 o 
   1   8   6      253.51      244.98      5.14 o 
   2   8   6      242.37      233.22      5.36 o 
   3   8   6      237.95      224.83      8.27 o 
   4   8   6      117.42      125.55      5.43 o 
   5   8   6        5.62        5.56      2.65 o 
   6   8   6       20.43       19.90      3.19 o 
  -9   9   6       81.76       90.30      5.19 o 
  -8   9   6       14.65       12.85      2.38 o 
  -7   9   6      225.61      222.34      5.77 o 
  -6   9   6       15.87       13.86      2.25 o 
  -5   9   6       23.51       22.21      2.37 o 
  -4   9   6      210.80      198.14      4.43 o 
  -3   9   6      479.83      490.96      9.34 o 
  -2   9   6        5.25        4.75      1.50 o 
  -1   9   6      320.46      324.12      6.77 o 
   0   9   6        2.02        0.14      1.56 o 
   1   9   6      436.98      460.24      8.29 o 
   2   9   6       54.07       53.38      3.87 o 
   3   9   6      252.50      221.84      6.77 o 
   4   9   6        6.40        8.19      2.23 o 
   5   9   6      127.18      136.52      4.83 o 
   6   9   6        5.77        4.00      2.82 o 
  -9  10   6        1.17        1.29      2.30 o 
  -8  10   6       62.58       66.22      3.72 o 
  -7  10   6        0.72       -0.80      1.89 o 
  -6  10   6      183.40      173.14      5.47 o 
  -5  10   6        8.49        4.37      1.98 o 
  -4  10   6      255.83      262.19      5.44 o 
  -3  10   6       11.51       11.63      1.80 o 
  -2  10   6      574.61      516.01      9.85 o 
  -1  10   6       33.24       26.63      2.08 o 
   0  10   6      267.79      258.01      6.56 o 
   1  10   6       21.17       18.72      1.81 o 
   2  10   6       14.77       18.85      1.89 o 
   3  10   6       56.17       58.66      3.61 o 
   4  10   6      307.15      306.02      8.22 o 
   5  10   6        1.80        4.66      4.02 o 
   6  10   6       12.72       11.76      3.54 o 
  -9  11   6       93.02       91.33      8.77 o 
  -8  11   6        1.73        0.68      2.17 o 
  -7  11   6      159.07      162.50      5.30 o 
  -6  11   6       40.31       36.69      6.13 o 
  -5  11   6       17.19       10.17      2.95 o 
  -4  11   6        2.33       -1.57      1.57 o 
  -3  11   6      252.17      244.08      6.56 o 
  -2  11   6      156.97      146.31      4.62 o 
  -1  11   6      230.45      234.84      5.46 o 
   0  11   6        0.63        0.35      1.69 o 
   1  11   6      187.27      187.37      4.87 o 
   2  11   6      161.86      150.51      5.23 o 
   3  11   6       98.36      107.72      6.70 o 
   4  11   6       99.37      100.01      4.84 o 
   5  11   6       83.86       88.66      5.40 o 
  -8  12   6       55.27       52.39      3.51 o 
  -7  12   6        0.02       -2.04      2.55 o 
  -6  12   6      327.04      324.62      8.36 o 
  -5  12   6        1.37        3.08      2.13 o 
  -4  12   6       18.68       21.31      2.64 o 
  -3  12   6       25.11       22.17      2.14 o 
  -2  12   6      385.33      381.53     10.61 o 
  -1  12   6        1.22        1.36      1.76 o 
   0  12   6      158.38      149.75      4.39 o 
   1  12   6        3.15        5.98      1.94 o 
   2  12   6      267.68      274.14      7.59 o 
   3  12   6       32.93       25.38      3.06 o 
   4  12   6      214.92      217.58      6.92 o 
   5  12   6        1.08        1.47      2.43 o 
  -8  13   6        3.64        3.27      2.71 o 
  -7  13   6       96.80      105.24      4.63 o 
  -6  13   6        0.11        1.36      2.35 o 
  -5  13   6      285.63      283.10      7.68 o 
  -4  13   6       41.58       39.65      3.13 o 
  -3  13   6      149.77      137.54      4.24 o 
  -2  13   6        0.33       -1.14      1.74 o 
  -1  13   6      196.86      205.87      5.32 o 
   0  13   6        2.20        2.45      1.87 o 
   1  13   6      205.76      205.35      6.39 o 
   2  13   6        3.54        1.85      2.52 o 
   3  13   6       47.08       55.65      3.86 o 
   4  13   6        1.61        0.35      2.74 o 
   5  13   6       16.10       10.29      3.10 o 
  -8  14   6       38.94       40.20      3.82 o 
  -7  14   6        0.01        2.77      2.45 o 
  -6  14   6      117.14      120.65      5.02 o 
  -5  14   6       17.03       18.38      2.88 o 
  -4  14   6       77.80       77.61      4.15 o 
  -3  14   6       10.52        9.52      2.50 o 
  -2  14   6       92.68       99.32      3.79 o 
  -1  14   6       14.05       11.88      2.15 o 
   0  14   6      178.40      163.20      4.77 o 
   1  14   6       20.58       20.06      2.95 o 
   2  14   6      188.02      206.56      6.70 o 
   3  14   6        0.00       -0.45      2.68 o 
   4  14   6       10.38       11.43      4.34 o 
  -7  15   6       38.57       37.81      3.36 o 
  -6  15   6        5.29        5.72      2.65 o 
  -5  15   6      158.44      173.94      6.14 o 
  -4  15   6        0.16       -2.30      2.30 o 
  -3  15   6        9.69        9.75      2.53 o 
  -2  15   6        9.13        5.25      2.06 o 
  -1  15   6       66.16       73.00      3.50 o 
   0  15   6        3.56        0.70      2.46 o 
   1  15   6      122.53      123.33      5.20 o 
   2  15   6        0.05       -0.35      2.64 o 
   3  15   6      169.77      180.32      6.59 o 
   4  15   6        0.25       -0.78      2.79 o 
  -7  16   6        2.14        2.98      2.63 o 
  -6  16   6       69.25       78.90      4.46 o 
  -5  16   6        1.51        3.73      2.68 o 
  -4  16   6       29.32       34.87      3.41 o 
  -3  16   6       12.28        9.92      2.73 o 
  -2  16   6       83.60       94.80      4.66 o 
  -1  16   6        9.24        7.65      2.20 o 
   0  16   6       15.38       12.74      2.70 o 
   1  16   6       17.74       19.15      3.09 o 
   2  16   6      107.34      116.80      5.55 o 
   3  16   6        0.39        2.58      2.92 o 
  -6  17   6        2.33        4.88      2.74 o 
  -5  17   6       57.75       59.53      4.13 o 
  -4  17   6        0.02       -2.56      2.56 o 
  -3  17   6       89.13       82.53      4.58 o 
  -2  17   6        0.01        0.51      2.87 o 
  -1  17   6       39.44       39.04      4.39 o 
   0  17   6        2.41       -0.40      2.54 o 
   1  17   6      145.14      151.34      6.08 o 
   2  17   6        7.83       10.65      3.51 o 
  -5  18   6        8.78        4.48      2.87 o 
  -4  18   6       43.76       44.86      3.94 o 
  -3  18   6        1.31       -2.70      2.70 o 
  -2  18   6       44.81       49.76      3.90 o 
  -1  18   6        5.09        8.13      3.60 o 
   0  18   6       80.38       86.52      4.89 o 
   1  18   6       18.41       13.92      3.20 o 
   2  18   6       57.68       61.59      6.34 o 
  -4  19   6        1.24        4.54      3.03 o 
  -3  19   6       37.35       29.64      3.71 o 
  -2  19   6        4.18        1.70      3.50 o 
  -1  19   6        9.98        9.64      3.78 o 
   0  19   6        1.32        4.87      3.70 o 
  -9   0   7        1.37       -0.06      2.86 o 
  -7   0   7      748.41      719.00     20.42 o 
  -5   0   7       56.96       55.37      2.94 o 
  -3   0   7     1226.35     1220.19     29.27 o 
  -1   0   7        3.21        4.26      2.11 o 
   1   0   7       74.70       55.48      6.92 o 
   3   0   7      159.91      157.85      5.23 o 
   5   0   7      107.88      104.53      8.13 o 
 -10   1   7       57.74       62.96      3.60 o 
  -9   1   7        3.98        0.91      1.99 o 
  -8   1   7       96.97       94.58      3.83 o 
  -7   1   7       34.97       32.62      3.14 o 
  -6   1   7      424.97      416.28      7.49 o 
  -5   1   7        3.52        4.28      1.28 o 
  -4   1   7      320.88      336.81      6.78 o 
  -3   1   7       40.02       29.60      2.07 o 
  -2   1   7      580.11      562.39     10.34 o 
  -1   1   7       53.40       44.40      2.29 o 
   0   1   7      593.64      549.73     10.24 o 
   1   1   7        8.35        8.92      1.76 o 
   2   1   7       62.54       71.48      2.63 o 
   3   1   7       18.21       16.08      1.81 o 
   4   1   7      348.45      340.07      9.08 o 
   5   1   7        0.05       -2.21      2.99 o 
   6   1   7      100.04       97.23      5.83 o 
 -10   2   7        8.73       10.69      2.60 o 
  -9   2   7       32.13       28.52      2.83 o 
  -8   2   7        0.09        2.30      2.07 o 
  -7   2   7      429.15      447.03      9.11 o 
  -6   2   7       14.01       10.57      1.57 o 
  -5   2   7      173.11      165.28      4.42 o 
  -4   2   7       36.26       36.48      1.83 o 
  -3   2   7     1880.50     1902.75     31.47 o 
  -2   2   7      185.19      183.06      6.50 o 
  -1   2   7      124.83      121.76      3.56 o 
   0   2   7      315.56      304.89      6.43 o 
   1   2   7      401.48      394.57      7.16 o 
   2   2   7       39.40       30.35      2.13 o 
   3   2   7      226.39      242.86      5.25 o 
   4   2   7        7.58        9.55      2.22 o 
   5   2   7       74.92       67.57      4.83 o 
   6   2   7        0.91       -1.37      3.33 o 
 -10   3   7       54.97       61.33      4.26 o 
  -9   3   7        0.15        0.43      2.23 o 
  -8   3   7      111.64      127.72      4.82 o 
  -7   3   7        4.67        3.39      2.28 o 
  -6   3   7      457.16      453.41      8.67 o 
  -5   3   7       16.26       17.87      1.47 o 
  -4   3   7     1317.76     1304.62     19.11 o 
  -3   3   7        0.60        1.91      1.06 o 
  -2   3   7      491.86      482.21      9.12 o 
  -1   3   7       22.72       19.79      1.86 o 
   0   3   7       68.33       58.95      2.64 o 
   1   3   7       44.07       47.91      2.31 o 
   2   3   7      219.64      234.89      4.99 o 
   3   3   7       20.17       21.59      2.02 o 
   4   3   7      191.44      185.83      5.28 o 
   5   3   7       25.71       32.47      4.09 o 
   6   3   7       53.90       54.28      5.07 o 
 -10   4   7        9.62        6.96      2.71 o 
  -9   4   7      120.42      133.65      5.18 o 
  -8   4   7        5.26        4.33      2.20 o 
  -7   4   7      131.50      145.62      5.25 o 
  -6   4   7       18.90       16.02      1.52 o 
  -5   4   7      933.06      952.19     14.35 o 
  -4   4   7      165.40      164.36      3.80 o 
  -3   4   7      245.83      242.01      4.46 o 
  -2   4   7      113.11      112.78      3.83 o 
  -1   4   7      811.18      762.57     13.57 o 
   0   4   7       69.02       61.63      2.28 o 
   1   4   7      222.33      232.51      4.89 o 
   2   4   7        5.23        2.12      1.55 o 
   3   4   7      598.51      615.46     10.70 o 
   4   4   7       23.59       19.33      2.41 o 
   5   4   7      178.71      188.40      7.57 o 
   6   4   7        0.31       -0.20      3.36 o 
 -10   5   7       27.09       22.71      6.08 o 
  -9   5   7        0.00        1.49      2.27 o 
  -8   5   7      104.74      110.65      4.63 o 
  -7   5   7        1.34        0.14      1.70 o 
  -6   5   7       99.42       98.12      3.30 o 
  -5   5   7      152.67      154.45      4.74 o 
  -4   5   7     1077.39     1065.57     15.93 o 
  -3   5   7        0.05       -0.65      1.06 o 
  -2   5   7      179.41      174.25      3.92 o 
  -1   5   7       23.51       27.38      1.62 o 
   0   5   7      183.92      174.83      3.96 o 
   1   5   7       26.60       27.96      1.84 o 
   2   5   7      665.05      659.67     11.96 o 
   3   5   7        0.38        1.48      1.98 o 
   4   5   7        2.28       -1.08      1.99 o 
   5   5   7        4.92        1.28      3.15 o 
   6   5   7       61.88       60.93      5.09 o 
 -10   6   7        0.09       -1.69      2.59 o 
  -9   6   7       31.44       28.75      2.88 o 
  -8   6   7        0.20       -0.55      2.04 o 
  -7   6   7       77.29       76.32      3.31 o 
  -6   6   7       10.82        6.06      1.63 o 
  -5   6   7     1119.95     1095.58     16.41 o 
  -4   6   7        0.07        0.81      1.22 o 
  -3   6   7       10.52       11.65      1.43 o 
  -2   6   7       72.54       74.23      3.24 o 
  -1   6   7      872.80      852.47     13.91 o 
   0   6   7        0.29       -1.20      1.20 o 
   1   6   7       47.01       50.71      2.31 o 
   2   6   7       27.59       29.40      2.44 o 
   3   6   7       62.21       49.59      2.90 o 
   4   6   7       41.60       39.40      2.94 o 
   5   6   7       62.83       70.91      5.11 o 
  -9   7   7        3.79        2.12      2.32 o 
  -8   7   7       94.06       90.83      4.31 o 
  -7   7   7        5.79        6.52      1.92 o 
  -6   7   7      241.64      239.08      5.89 o 
  -5   7   7        5.90        6.09      1.43 o 
  -4   7   7      321.95      319.85      6.18 o 
  -3   7   7        1.84        1.84      1.33 o 
  -2   7   7       30.88       26.81      2.04 o 
  -1   7   7      126.17      120.41      4.00 o 
   0   7   7      439.14      445.02      8.05 o 
   1   7   7       44.63       42.40      2.58 o 
   2   7   7      230.91      225.06     10.90 o 
   3   7   7       25.55       20.78      2.39 o 
   4   7   7      116.49      121.46      6.62 o 
   5   7   7       13.29       13.64      4.55 o 
  -9   8   7       34.15       36.25      3.97 o 
  -8   8   7       21.04       20.31      2.71 o 
  -7   8   7       91.33       88.52      5.25 o 
  -6   8   7        5.34        6.15      1.89 o 
  -5   8   7      179.85      181.18      5.25 o 
  -4   8   7        3.92        4.03      1.53 o 
  -3   8   7      162.31      157.52      3.94 o 
  -2   8   7       12.38       11.40      1.79 o 
  -1   8   7      342.54      326.45      6.95 o 
   0   8   7       11.51        8.97      1.55 o 
   1   8   7      134.46      132.59      4.12 o 
   2   8   7      190.46      179.27      4.86 o 
   3   8   7       87.89       89.93      3.88 o 
   4   8   7        3.87        4.78      2.36 o 
   5   8   7       20.41       25.13      3.94 o 
  -9   9   7        5.18        6.78      2.54 o 
  -8   9   7       86.89       92.32      4.39 o 
  -7   9   7        2.96        2.42      1.96 o 
  -6   9   7       91.67       86.40      3.56 o 
  -5   9   7       32.11       30.60      3.32 o 
  -4   9   7      323.70      332.76      9.46 o 
  -3   9   7        5.90        9.38      1.83 o 
  -2   9   7      434.46      413.91      9.07 o 
  -1   9   7      136.96      126.49      3.96 o 
   0   9   7      422.69      437.76      8.84 o 
   1   9   7        7.12        8.45      1.99 o 
   2   9   7       76.71       70.05      4.98 o 
   3   9   7       17.12       13.59      2.41 o 
   4   9   7      144.10      158.95      6.85 o 
   5   9   7        8.80        8.81      5.31 o 
  -9  10   7      119.65      136.18      6.07 o 
  -8  10   7        3.07        5.16      2.43 o 
  -7  10   7      142.96      141.70      4.71 o 
  -6  10   7       12.46        9.60      2.45 o 
  -5  10   7       78.88       73.54      3.80 o 
  -4  10   7       14.53       16.94      1.86 o 
  -3  10   7      417.79      412.21      8.38 o 
  -2  10   7        7.80        4.97      1.92 o 
  -1  10   7      186.23      186.55      6.69 o 
   0  10   7       33.20       35.00      2.56 o 
   1  10   7      168.67      166.46      6.47 o 
   2  10   7        0.38        0.29      2.53 o 
   3  10   7      323.08      317.31     11.29 o 
   4  10   7        1.43       -1.22      2.73 o 
   5  10   7       33.10       38.57      4.60 o 
  -8  11   7       74.43       76.53      4.21 o 
  -7  11   7        0.09       -2.02      2.02 o 
  -6  11   7      193.46      183.15      5.97 o 
  -5  11   7       38.02       35.56      3.09 o 
  -4  11   7       88.45       94.48      4.28 o 
  -3  11   7       26.81       28.98      2.98 o 
  -2  11   7      510.62      498.31      9.89 o 
  -1  11   7       11.80        6.57      2.05 o 
   0  11   7      173.27      178.66      5.55 o 
   1  11   7        0.09        1.27      1.98 o 
   2  11   7       12.14       15.27      2.74 o 
   3  11   7       38.03       37.86      3.64 o 
   4  11   7      123.64      121.55      5.49 o 
  -8  12   7        0.04       -1.17      2.97 o 
  -7  12   7       86.53       91.79      4.51 o 
  -6  12   7        8.92        9.37      2.60 o 
  -5  12   7       26.05       27.20      4.31 o 
  -4  12   7       90.96       91.18      4.88 o 
  -3  12   7      482.62      480.14      9.64 o 
  -2  12   7        2.19       -0.03      1.87 o 
  -1  12   7      123.89      131.11      4.98 o 
   0  12   7        0.29        0.85      1.90 o 
   1  12   7      368.11      366.06      9.52 o 
   2  12   7        0.90       -0.25      2.49 o 
   3  12   7       24.26       26.08      3.62 o 
   4  12   7        2.33        2.66      2.89 o 
  -8  13   7       49.56       46.55      4.31 o 
  -7  13   7        0.55       -1.03      2.47 o 
  -6  13   7       79.30       86.15      4.45 o 
  -5  13   7        0.90       -1.43      4.21 o 
  -4  13   7        1.56        1.48      2.40 o 
  -3  13   7        3.03       -0.39      2.37 o 
  -2  13   7      143.24      155.30      4.79 o 
  -1  13   7        1.21       -1.34      1.98 o 
   0  13   7      130.09      138.88      4.69 o 
   1  13   7        0.31        1.80      2.54 o 
   2  13   7       96.82      102.64      7.73 o 
   3  13   7        7.60        3.34      2.80 o 
   4  13   7       23.88       24.72      3.48 o 
  -7  14   7       37.46       34.84      3.39 o 
  -6  14   7       14.72       18.50      3.07 o 
  -5  14   7      104.26      119.84      5.23 o 
  -4  14   7       19.12       16.76      2.93 o 
  -3  14   7       18.29       21.72      2.99 o 
  -2  14   7        1.64        3.61      2.14 o 
  -1  14   7       96.35       91.19      3.90 o 
   0  14   7       15.52       14.99      3.74 o 
   1  14   7       85.25       88.96      4.73 o 
   2  14   7        5.27        3.27      4.56 o 
   3  14   7        2.80       -1.86      2.76 o 
  -7  15   7        7.66       10.59      2.91 o 
  -6  15   7       24.01       25.87      3.26 o 
  -5  15   7        0.36        0.88      2.60 o 
  -4  15   7       66.11       59.48      4.07 o 
  -3  15   7        1.25        1.16      2.63 o 
  -2  15   7      166.24      177.79      6.71 o 
  -1  15   7       16.66       20.97      2.64 o 
   0  15   7       49.49       46.09      5.46 o 
   1  15   7        4.35        3.22      2.90 o 
   2  15   7      197.52      206.92      7.29 o 
   3  15   7        0.02        0.43      3.07 o 
  -6  16   7        2.19        1.66      2.83 o 
  -5  16   7       61.69       70.57      4.45 o 
  -4  16   7       22.20       20.54      3.21 o 
  -3  16   7       34.96       39.62      3.80 o 
  -2  16   7        9.84       13.51      3.00 o 
  -1  16   7       96.62      105.16      5.11 o 
   0  16   7       16.52       23.80      3.29 o 
   1  16   7      140.28      160.84      6.40 o 
   2  16   7        2.01        2.98      3.09 o 
  -5  17   7        7.68        7.94      3.12 o 
  -4  17   7       95.24      102.59      5.99 o 
  -3  17   7        0.01       -2.82      2.82 o 
  -2  17   7       62.58       66.88      6.87 o 
  -1  17   7        0.01       -3.50      3.50 o 
   0  17   7       26.89       34.30      3.79 o 
   1  17   7        0.08        1.36      3.12 o 
  -4  18   7        0.21       -1.38      2.88 o 
  -3  18   7       22.11       14.51      3.35 o 
  -2  18   7        3.13        3.56      3.80 o 
  -1  18   7       73.60       69.87      5.94 o 
   0  18   7        8.88        8.92      4.01 o 
 -10   0   8       46.83       51.74      6.04 o 
  -8   0   8      184.76      188.98      7.86 o 
  -6   0   8      108.68      115.80      8.61 o 
  -4   0   8      142.75      127.77      5.35 o 
  -2   0   8        3.81        0.62      2.27 o 
   0   0   8      748.03      758.43     19.57 o 
   2   0   8       66.00       71.14      4.69 o 
   4   0   8      212.43      194.25     10.94 o 
 -10   1   8       14.55       21.67      3.47 o 
  -9   1   8       56.45       61.54      3.85 o 
  -8   1   8        2.88        3.47      3.43 o 
  -7   1   8      511.14      509.05     13.27 o 
  -6   1   8        4.77        3.81      1.56 o 
  -5   1   8       33.38       39.38      3.51 o 
  -4   1   8        2.15        0.50      2.00 o 
  -3   1   8      606.79      569.48     10.70 o 
  -2   1   8        6.93        5.31      1.72 o 
  -1   1   8      293.01      285.55      6.31 o 
   0   1   8        3.40        4.96      1.97 o 
   1   1   8       83.58       89.68      3.77 o 
   2   1   8        0.17       -1.78      1.78 o 
   3   1   8      256.11      263.05      6.45 o 
   4   1   8       45.61       38.33      4.41 o 
   5   1   8       85.86       91.68     11.91 o 
 -10   2   8       56.43       61.86      4.54 o 
  -9   2   8        3.97        4.70      2.45 o 
  -8   2   8      118.97      126.52      5.07 o 
  -7   2   8        2.08        4.60      2.90 o 
  -6   2   8      304.49      305.71      8.25 o 
  -5   2   8      116.55      111.10      3.23 o 
  -4   2   8      720.58      711.64     18.35 o 
  -3   2   8      656.46      630.20     11.67 o 
  -2   2   8       29.00       22.21      2.08 o 
  -1   2   8      114.23      110.48      3.71 o 
   0   2   8      557.15      551.59     10.57 o 
   1   2   8        0.41       -1.01      1.86 o 
   2   2   8       80.03       79.17      3.75 o 
   3   2   8       26.06       31.85      3.31 o 
   4   2   8      207.10      193.48      7.85 o 
   5   2   8        7.82        6.17      3.74 o 
 -10   3   8        4.73        8.97      3.05 o 
  -9   3   8      109.43      113.41      5.04 o 
  -8   3   8        0.88        1.60      2.22 o 
  -7   3   8      231.62      237.89      8.07 o 
  -6   3   8        1.83        4.61      1.59 o 
  -5   3   8      240.86      247.08      5.48 o 
  -4   3   8      205.26      213.74      4.66 o 
  -3   3   8      276.48      259.94      6.27 o 
  -2   3   8       17.33       13.99      1.92 o 
  -1   3   8      117.41      108.74      3.74 o 
   0   3   8        7.22        2.69      1.79 o 
   1   3   8      467.49      460.40      9.23 o 
   2   3   8        9.24        0.16      2.04 o 
   3   3   8      304.51      304.93      8.11 o 
   4   3   8        2.51        4.59      7.64 o 
   5   3   8       11.88       10.48      3.84 o 
 -10   4   8       64.09       56.65      5.79 o 
  -9   4   8       10.99       16.49      3.60 o 
  -8   4   8       80.35       77.95      6.61 o 
  -7   4   8       38.25       34.00      2.54 o 
  -6   4   8      455.86      460.03      9.49 o 
  -5   4   8        3.02        4.38      1.40 o 
  -4   4   8      405.44      410.22      7.73 o 
  -3   4   8       69.91       67.41      3.84 o 
  -2   4   8      402.45      389.29      7.93 o 
  -1   4   8      153.00      153.54      5.19 o 
   0   4   8      131.66      141.41      4.25 o 
   1   4   8       13.43       12.02      2.18 o 
   2   4   8      440.16      446.01      9.17 o 
   3   4   8       45.38       43.33      3.49 o 
   4   4   8       40.18       39.56      4.43 o 
   5   4   8        1.47        0.36      4.95 o 
  -9   5   8       61.32       66.59      4.54 o 
  -8   5   8       13.71       15.36      2.90 o 
  -7   5   8       85.36       95.25      3.82 o 
  -6   5   8        2.74        5.34      1.89 o 
  -5   5   8      801.26      808.64     12.52 o 
  -4   5   8        9.59       12.56      1.36 o 
  -3   5   8       34.00       38.56      2.05 o 
  -2   5   8       70.26       69.48      2.75 o 
  -1   5   8       94.66       95.21      2.83 o 
   0   5   8        0.59       -1.24      1.24 o 
   1   5   8      307.77      314.79      7.04 o 
   2   5   8        2.14        3.79      2.17 o 
   3   5   8       38.10       40.30      3.72 o 
   4   5   8        8.01       11.14      3.63 o 
   5   5   8       42.32       44.00      4.84 o 
  -9   6   8       16.74       15.49      3.07 o 
  -8   6   8       53.41       59.06      3.67 o 
  -7   6   8        5.98        6.62      2.05 o 
  -6   6   8      262.11      257.11      7.67 o 
  -5   6   8       14.65       13.98      1.80 o 
  -4   6   8       10.66        9.19      1.39 o 
  -3   6   8        0.01       -0.67      1.07 o 
  -2   6   8      381.39      387.45      7.26 o 
  -1   6   8       10.28       11.82      1.96 o 
   0   6   8      123.49      126.34     10.94 o 
   1   6   8        5.47       -0.77      1.96 o 
   2   6   8      279.90      254.29      7.31 o 
   3   6   8       24.62       24.82      3.17 o 
   4   6   8       35.36       39.80      4.71 o 
  -9   7   8        9.04        7.92      2.98 o 
  -8   7   8        6.98        7.02      2.44 o 
  -7   7   8       94.19      101.40      3.98 o 
  -6   7   8        1.81        0.08      1.84 o 
  -5   7   8      180.44      177.36      4.40 o 
  -4   7   8       18.75       14.83      1.73 o 
  -3   7   8      148.37      155.66      4.47 o 
  -2   7   8        3.07        1.51      1.82 o 
  -1   7   8      318.81      291.16      6.61 o 
   0   7   8       35.41       32.82      3.06 o 
   1   7   8      269.27      261.63      6.35 o 
   2   7   8        0.77       -2.14      2.80 o 
   3   7   8       73.37       77.97      6.86 o 
   4   7   8        5.54        7.23      3.56 o 
  -9   8   8        0.83        0.99      2.93 o 
  -8   8   8       70.81       74.72      7.00 o 
  -7   8   8        0.02        0.16      1.96 o 
  -6   8   8      159.80      161.04      4.87 o 
  -5   8   8       40.64       36.64      2.59 o 
  -4   8   8      105.39      118.44      3.99 o 
  -3   8   8       47.47       45.35      2.75 o 
  -2   8   8      194.59      196.92      5.23 o 
  -1   8   8      164.69      158.98      4.64 o 
   0   8   8      125.55      127.18      4.30 o 
   1   8   8       52.15       49.90      4.56 o 
   2   8   8       65.45       60.92      3.98 o 
   3   8   8        0.37       -0.99      2.67 o 
   4   8   8       46.17       46.32      4.86 o 
  -9   9   8       72.33       78.56      5.12 o 
  -8   9   8       20.56       22.16      4.87 o 
  -7   9   8      127.10      133.18      5.24 o 
  -6   9   8        0.03       -0.88      1.90 o 
  -5   9   8      150.36      142.34      4.59 o 
  -4   9   8       58.30       61.43      3.08 o 
  -3   9   8      320.52      343.65      7.49 o 
  -2   9   8       29.45       25.32      2.42 o 
  -1   9   8      174.56      174.51      5.18 o 
   0   9   8       30.50       24.59      2.55 o 
   1   9   8       86.68       87.88      3.82 o 
   2   9   8        0.24       -1.28      2.52 o 
   3   9   8      118.56      119.80      5.28 o 
   4   9   8        8.17       11.10      3.77 o 
  -8  10   8       46.83       48.00      4.34 o 
  -7  10   8        0.10        2.03      3.77 o 
  -6  10   8       95.91       95.00      4.53 o 
  -5  10   8       45.36       36.76      3.22 o 
  -4  10   8      278.33      290.05      9.59 o 
  -3  10   8        7.93       10.46      2.21 o 
  -2  10   8      322.72      300.69      6.95 o 
  -1  10   8       16.59       13.58      2.24 o 
   0  10   8      128.25      137.99      4.56 o 
   1  10   8       15.87        8.70      2.94 o 
   2  10   8      106.75      110.24      5.06 o 
   3  10   8        2.27        0.15      2.82 o 
   4  10   8       27.04       20.49      4.27 o 
  -8  11   8        2.76        3.23      3.07 o 
  -7  11   8       80.85       86.84      4.53 o 
  -6  11   8        2.33        7.36      2.53 o 
  -5  11   8       14.65       15.39      2.73 o 
  -4  11   8        2.61        1.45      2.92 o 
  -3  11   8      304.90      307.90      7.09 o 
  -2  11   8       11.18       10.70      2.30 o 
  -1  11   8      154.40      164.06      6.60 o 
   0  11   8        0.13        1.38      2.18 o 
   1  11   8       52.19       57.06      6.88 o 
   2  11   8        0.93       -2.07      2.66 o 
   3  11   8       74.05       73.92      6.04 o 
  -8  12   8       60.20       62.97      4.86 o 
  -7  12   8        4.02        3.33      2.69 o 
  -6  12   8       34.01       31.36      3.28 o 
  -5  12   8       13.09        9.01      2.73 o 
  -4  12   8      175.19      172.83      6.04 o 
  -3  12   8        0.09        1.66      2.13 o 
  -2  12   8       72.30       67.25      3.47 o 
  -1  12   8       11.09       11.78      2.43 o 
   0  12   8      138.60      138.69      5.73 o 
   1  12   8       12.53       10.54      2.92 o 
   2  12   8       11.63       15.32      3.21 o 
   3  12   8        8.68        7.47      3.21 o 
  -7  13   8       35.71       40.04      3.68 o 
  -6  13   8        7.96        9.72      2.97 o 
  -5  13   8       41.54       50.98      3.90 o 
  -4  13   8       34.53       32.16      3.38 o 
  -3  13   8       85.39       88.14      4.66 o 
  -2  13   8       13.18       14.03      2.48 o 
  -1  13   8      169.37      177.65      5.41 o 
   0  13   8        0.83       -0.46      2.55 o 
   1  13   8       14.20        9.57      3.03 o 
   2  13   8        1.58       -2.22      2.87 o 
  -6  14   8        2.98        4.73      2.86 o 
  -5  14   8        1.98        1.20      2.74 o 
  -4  14   8       42.86       49.20      3.96 o 
  -3  14   8       13.02       18.37      4.23 o 
  -2  14   8      131.63      135.92      5.73 o 
  -1  14   8        1.54        2.73      2.42 o 
   0  14   8       71.34       67.66      4.49 o 
   1  14   8        8.23        7.75      3.03 o 
   2  14   8       58.77       65.90      4.66 o 
  -6  15   8        2.25        0.39      2.91 o 
  -5  15   8      166.58      185.11      6.91 o 
  -4  15   8        3.88        5.11      2.98 o 
  -3  15   8       27.47       34.44      3.73 o 
  -2  15   8        0.04       -0.69      2.76 o 
  -1  15   8      104.21      116.82      9.19 o 
   0  15   8        4.44        5.19      4.73 o 
   1  15   8       73.51       68.39      4.77 o 
  -5  16   8        0.08       -0.34      3.01 o 
  -4  16   8      130.89      143.49      6.98 o 
  -3  16   8       37.49       35.39      4.42 o 
  -2  16   8       66.36       66.80      5.69 o 
  -1  16   8        0.22        4.83      3.64 o 
   0  16   8       25.55       30.28      6.19 o 
  -3  17   8       21.43       17.42      5.34 o 
  -2  17   8        3.93        3.22      3.90 o 
  -1  17   8       47.82       38.93      5.04 o 
  -9   0   9      142.50      158.12      9.98 o 
  -7   0   9      123.81      145.08      8.69 o 
  -5   0   9       82.75       68.21      4.44 o 
  -3   0   9      559.48      551.58     15.19 o 
  -1   0   9      248.20      243.07      9.78 o 
   1   0   9      173.35      177.20     10.70 o 
   3   0   9       25.07       28.97      6.12 o 
  -9   1   9        0.29        4.18      4.59 o 
  -8   1   9      148.55      155.95      6.84 o 
  -7   1   9        3.23        6.60      2.96 o 
  -6   1   9      119.28      131.58      4.25 o 
  -5   1   9       15.97       14.10      2.11 o 
  -4   1   9       46.93       51.40      2.85 o 
  -3   1   9      111.90      118.69      4.23 o 
  -2   1   9      443.46      443.21      9.03 o 
  -1   1   9        0.20       -1.90      1.90 o 
   0   1   9      302.18      311.77      7.12 o 
   1   1   9        4.87        4.45      2.27 o 
   2   1   9       70.90       70.76      3.61 o 
   3   1   9        9.25        8.65      3.73 o 
   4   1   9      209.61      219.60      9.05 o 
  -9   2   9      132.74      135.91      6.42 o 
  -8   2   9        5.41        6.42      2.98 o 
  -7   2   9      119.45      121.25     11.19 o 
  -6   2   9        2.67        1.38      1.92 o 
  -5   2   9       67.89       66.90      3.64 o 
  -4   2   9      273.58      265.99      6.29 o 
  -3   2   9      112.36      112.14      3.97 o 
  -2   2   9      156.74      141.10      4.47 o 
  -1   2   9      181.47      177.18      5.09 o 
   0   2   9        7.61        6.72      2.19 o 
   1   2   9      268.00      267.34      7.29 o 
   2   2   9        4.06        2.19      2.24 o 
   3   2   9      132.25      144.64      7.28 o 
   4   2   9        7.54        7.18      3.83 o 
  -9   3   9        1.07       -1.30      2.91 o 
  -8   3   9       31.95       32.52      3.76 o 
  -7   3   9       17.47       19.06      3.24 o 
  -6   3   9      228.52      237.79      6.87 o 
  -5   3   9        3.17        2.83      1.88 o 
  -4   3   9      198.92      199.19      5.30 o 
  -3   3   9        7.73        5.21      1.93 o 
  -2   3   9      117.32      111.47      3.96 o 
  -1   3   9        8.16        4.07      2.02 o 
   0   3   9      228.17      211.54      5.54 o 
   1   3   9        0.59       -1.34      2.16 o 
   2   3   9       75.21       78.54      8.51 o 
   3   3   9       22.00       18.96      5.39 o 
   4   3   9        4.49        2.11      3.78 o 
  -9   4   9       58.83       57.15      4.64 o 
  -8   4   9        2.31        4.67      3.01 o 
  -7   4   9       91.17       83.32      6.24 o 
  -6   4   9       24.17       23.74      4.17 o 
  -5   4   9      181.29      176.07      5.20 o 
  -4   4   9       34.98       35.20      2.60 o 
  -3   4   9      125.68      134.68      4.36 o 
  -2   4   9       56.00       52.99      3.53 o 
  -1   4   9      112.89      114.11      4.04 o 
   0   4   9        6.03        4.76      2.18 o 
   1   4   9      346.66      327.32      7.45 o 
   2   4   9       17.48       21.48      3.15 o 
   3   4   9       35.83       41.67      3.71 o 
   4   4   9        3.42        3.11      3.81 o 
  -9   5   9        6.36        6.55      3.16 o 
  -8   5   9       26.50       25.40      3.57 o 
  -7   5   9       30.68       23.00      2.82 o 
  -6   5   9      249.24      262.86      8.02 o 
  -5   5   9        0.37        0.16      1.87 o 
  -4   5   9       34.46       35.10      2.58 o 
  -3   5   9       36.68       35.19      2.60 o 
  -2   5   9      108.15      103.41      3.87 o 
  -1   5   9       18.22       13.73      2.27 o 
   0   5   9      226.19      215.89      5.75 o 
   1   5   9        4.39        2.05      2.27 o 
   2   5   9      199.10      198.66      6.57 o 
   3   5   9        0.59       -0.04      2.84 o 
  -9   6   9       23.68       28.65      3.94 o 
  -8   6   9        1.15       -1.18      2.90 o 
  -7   6   9      129.33      128.93      5.23 o 
  -6   6   9       11.74       15.43      2.64 o 
  -5   6   9      110.80      111.30      3.95 o 
  -4   6   9        5.78        3.14      2.04 o 
  -3   6   9      212.66      222.11      5.73 o 
  -2   6   9       24.85       15.46      2.28 o 
  -1   6   9      240.87      236.09      5.93 o 
   0   6   9        5.88        5.75      2.21 o 
   1   6   9      107.83      107.68      4.25 o 
   2   6   9        3.27        3.40      2.80 o 
   3   6   9       39.61       36.27      3.75 o 
  -8   7   9      105.87      120.27      6.80 o 
  -7   7   9        2.68        3.25      2.43 o 
  -6   7   9       92.60       90.43      4.41 o 
  -5   7   9        6.48        6.37      2.49 o 
  -4   7   9      190.93      187.80      5.21 o 
  -3   7   9        6.84        5.38      2.18 o 
  -2   7   9      113.55      122.17      4.20 o 
  -1   7   9        0.16        2.03      2.15 o 
   0   7   9      202.09      200.79      5.66 o 
   1   7   9        1.95        1.35      2.67 o 
   2   7   9      103.42      105.63      5.68 o 
   3   7   9        4.15        6.87      3.09 o 
  -8   8   9       13.09       17.73      3.65 o 
  -7   8   9      116.07      124.26      5.20 o 
  -6   8   9       35.72       36.13      3.29 o 
  -5   8   9       89.67       92.99      4.47 o 
  -4   8   9        8.29       10.68      2.23 o 
  -3   8   9      157.34      164.38      4.90 o 
  -2   8   9       19.12       15.17      2.40 o 
  -1   8   9      201.73      201.77      5.63 o 
   0   8   9       10.38        4.95      2.34 o 
   1   8   9       43.93       40.89      3.68 o 
   2   8   9        2.89       -0.56      2.92 o 
   3   8   9       61.40       61.35      4.65 o 
  -8   9   9       51.71       51.37      4.50 o 
  -7   9   9        4.12        2.17      2.58 o 
  -6   9   9       70.56       72.90      4.20 o 
  -5   9   9       20.98       20.77      2.96 o 
  -4   9   9      188.28      187.49      6.22 o 
  -3   9   9        0.32        0.11      2.21 o 
  -2   9   9      154.55      150.48      6.35 o 
  -1   9   9        0.07       -1.40      2.09 o 
   0   9   9       97.65      107.39      4.38 o 
   1   9   9        0.06       -1.97      2.73 o 
   2   9   9       66.83       62.70      4.34 o 
   3   9   9       13.15       19.45      4.03 o 
  -8  10   9        0.10        0.91      3.19 o 
  -7  10   9       64.55       67.17      4.27 o 
  -6  10   9       28.85       32.29      4.20 o 
  -5  10   9       66.60       67.22      4.96 o 
  -4  10   9        4.57        2.79      2.69 o 
  -3  10   9      125.43      127.76      4.56 o 
  -2  10   9       10.58       15.36      2.56 o 
  -1  10   9       26.29       28.95      2.81 o 
   0  10   9        0.03       -2.13      3.02 o 
   1  10   9       73.55       75.06      4.61 o 
   2  10   9        2.95       -2.17      3.07 o 
  -7  11   9       27.22       27.63      3.43 o 
  -6  11   9       27.08       30.19      4.30 o 
  -5  11   9       11.73       10.90      2.94 o 
  -4  11   9      145.66      160.23      6.06 o 
  -3  11   9        0.25        4.36      2.71 o 
  -2  11   9       85.40       84.39      3.96 o 
  -1  11   9        3.13        2.07      2.24 o 
   0  11   9       25.98       31.54      4.63 o 
   1  11   9        0.87       -1.77      3.19 o 
   2  11   9        7.36        9.79      4.66 o 
  -7  12   9       39.04       45.48      4.04 o 
  -6  12   9        1.15        1.74      2.85 o 
  -5  12   9       56.03       52.80      4.11 o 
  -4  12   9        2.50        1.92      2.85 o 
  -3  12   9       79.90       65.73      4.24 o 
  -2  12   9       28.26       28.21      2.90 o 
  -1  12   9      106.18      104.90      4.42 o 
   0  12   9       15.21       14.02      3.17 o 
   1  12   9       18.95       13.34      3.36 o 
  -6  13   9       18.51       19.16      3.35 o 
  -5  13   9        0.65       -2.88      2.88 o 
  -4  13   9       68.55       73.13      4.61 o 
  -3  13   9        1.07        2.28      3.84 o 
  -2  13   9      104.62      112.13      5.51 o 
  -1  13   9        3.80        4.90      3.01 o 
   0  13   9       25.59       31.00      3.85 o 
   1  13   9        5.97        3.83      3.21 o 
  -5  14   9      122.88      137.12      6.17 o 
  -4  14   9       44.60       48.99      4.19 o 
  -3  14   9       92.58      111.90      5.68 o 
  -2  14   9        3.21        3.79      2.97 o 
  -1  14   9       77.11       79.28      7.36 o 
   0  14   9        1.92        4.03      3.15 o 
  -4  15   9       60.74       74.95      5.07 o 
  -3  15   9       21.44       17.26      3.68 o 
  -2  15   9       36.55       36.03      4.92 o 
  -1  15   9        0.13       -4.99      4.99 o 
  -8   0  10       87.39       85.30      7.81 o 
  -6   0  10       96.10       99.50      5.72 o 
  -4   0  10       48.33       50.01      4.35 o 
  -2   0  10      340.84      318.36     12.83 o 
   0   0  10       98.39       98.62      6.06 o 
   2   0  10       49.27       35.16      6.36 o 
  -8   1  10        0.22        4.33      3.22 o 
  -7   1  10       20.51       15.08      3.34 o 
  -6   1  10        0.91        2.28      2.35 o 
  -5   1  10       93.24      110.23      4.11 o 
  -4   1  10       94.39       85.45      3.79 o 
  -3   1  10      415.89      418.55      9.26 o 
  -2   1  10       81.05       90.91      4.05 o 
  -1   1  10      244.92      248.28      6.39 o 
   0   1  10        7.39        6.34      2.59 o 
   1   1  10       21.26       21.75      2.86 o 
   2   1  10        4.98        5.24      3.90 o 
  -8   2  10       28.96       26.34      3.84 o 
  -7   2  10        4.94        2.28      3.18 o 
  -6   2  10       91.34       98.61      4.74 o 
  -5   2  10        3.53       -0.91      1.99 o 
  -4   2  10       97.24       93.93      3.89 o 
  -3   2  10        1.61        1.20      2.21 o 
  -2   2  10      320.40      309.57      7.35 o 
  -1   2  10       17.31       18.60      2.64 o 
   0   2  10       99.81       99.12      4.24 o 
   1   2  10        3.43       -0.65      2.31 o 
   2   2  10       38.15       36.42      3.78 o 
  -8   3  10        0.79        3.66      3.10 o 
  -7   3  10       41.40       37.41      5.35 o 
  -6   3  10        6.43        6.45      2.62 o 
  -5   3  10       90.12       88.03      3.80 o 
  -4   3  10       25.91       26.37      2.66 o 
  -3   3  10       26.37       22.77      2.61 o 
  -2   3  10       83.17       76.56      3.82 o 
  -1   3  10      136.28      131.13      4.72 o 
   0   3  10       51.87       59.24      3.60 o 
   1   3  10      117.33      124.86      4.84 o 
   2   3  10        3.17        4.22      3.12 o 
  -8   4  10       12.14       11.00      3.45 o 
  -7   4  10        5.86        6.08      3.31 o 
  -6   4  10      109.66      110.00     11.48 o 
  -5   4  10        0.39        2.93      2.14 o 
  -4   4  10       78.47       75.01      3.64 o 
  -3   4  10        1.49       -2.02      2.02 o 
  -2   4  10      110.34      117.42      4.45 o 
  -1   4  10       13.82        9.08      2.47 o 
   0   4  10      159.87      160.65      6.36 o 
   1   4  10        0.49        0.02      2.85 o 
   2   4  10       35.55       34.46      3.88 o 
  -8   5  10        0.17        0.36      3.20 o 
  -7   5  10       78.54       78.90      5.32 o 
  -6   5  10        0.31        1.76      2.47 o 
  -5   5  10       78.29       75.06      4.35 o 
  -4   5  10        6.88        4.89      2.30 o 
  -3   5  10      152.62      159.50      5.00 o 
  -2   5  10        3.41        1.60      2.24 o 
  -1   5  10       90.72       90.28      4.96 o 
   0   5  10       65.42       70.01      4.99 o 
   1   5  10      194.03      201.81     11.61 o 
   2   5  10       10.30        9.38      3.24 o 
  -8   6  10       83.85       80.18      5.54 o 
  -7   6  10       10.75        9.54      3.34 o 
  -6   6  10       68.49       67.22      4.21 o 
  -5   6  10       11.72        7.32      2.73 o 
  -4   6  10      154.37      154.35      5.03 o 
  -3   6  10        0.31        1.37      2.23 o 
  -2   6  10      124.91      133.47      4.74 o 
  -1   6  10       19.52       19.74      2.92 o 
   0   6  10       98.18       98.11      5.15 o 
   1   6  10        4.15        6.94      3.10 o 
   2   6  10       55.39       51.23      4.22 o 
  -8   7  10        1.03        3.92      3.47 o 
  -7   7  10       67.50       59.16      4.99 o 
  -6   7  10       22.53       22.11      3.21 o 
  -5   7  10      153.15      161.00      5.94 o 
  -4   7  10       28.37       29.54      2.82 o 
  -3   7  10      139.97      151.97      7.14 o 
  -2   7  10        2.08        4.10      2.32 o 
  -1   7  10      102.07       89.86      4.15 o 
   0   7  10        0.05       -2.47      2.47 o 
   1   7  10       81.86       94.44      7.54 o 
   2   7  10        1.72        3.81      3.02 o 
  -7   8  10        0.27        0.17      3.31 o 
  -6   8  10       46.99       53.91      4.07 o 
  -5   8  10        2.42        3.22      2.71 o 
  -4   8  10      105.28      117.68      5.20 o 
  -3   8  10        1.41        2.61      2.38 o 
  -2   8  10      108.10       97.78      7.41 o 
  -1   8  10        0.28        1.19      2.40 o 
   0   8  10       60.44       68.15      4.57 o 
   1   8  10       10.55        9.94      3.32 o 
  -7   9  10       40.50       38.79      7.00 o 
  -6   9  10       19.82       19.64      5.65 o 
  -5   9  10       42.30       45.96      5.31 o 
  -4   9  10       33.37       27.77      3.34 o 
  -3   9  10      107.53      118.56      4.63 o 
  -2   9  10        8.21        7.43      2.52 o 
  -1   9  10       28.57       29.80      3.08 o 
   0   9  10        3.98       -1.60      2.95 o 
   1   9  10       64.41       70.16      4.71 o 
  -6  10  10       60.99       64.68      4.51 o 
  -5  10  10       21.19       22.77      3.39 o 
  -4  10  10       44.90       51.13      4.05 o 
  -3  10  10        0.83       -2.42      2.83 o 
  -2  10  10       25.52       28.83      3.08 o 
  -1  10  10        0.86        1.73      2.48 o 
   0  10  10       62.01       68.78      4.70 o 
  -6  11  10        1.44        2.02      3.01 o 
  -5  11  10       27.81       24.17      3.61 o 
  -4  11  10        0.12       -2.11      2.96 o 
  -3  11  10       58.04       58.61      4.38 o 
  -2  11  10        0.55       -2.44      2.44 o 
  -1  11  10       31.67       34.12      3.84 o 
   0  11  10        6.20        8.05      3.27 o 
  -5  12  10        2.54        0.73      3.07 o 
  -4  12  10       62.81       55.59      4.46 o 
  -3  12  10        0.88        4.59      3.12 o 
  -2  12  10       69.55       69.23      4.70 o 
  -1  12  10        0.00        2.60      3.19 o 
  -3  13  10       68.48       82.53      5.13 o 
  -7   0  11        9.68       12.07      5.39 o 
  -5   0  11       81.23       76.43      6.28 o 
  -3   0  11      379.95      376.56     12.29 o 
  -1   0  11       19.04       17.29      5.15 o 
   1   0  11       50.38       51.10      7.72 o 
  -7   1  11        8.73       10.28      3.67 o 
  -6   1  11       68.51       68.63      6.44 o 
  -5   1  11        0.01       -1.53      2.27 o 
  -4   1  11       83.00       83.48      4.01 o 
  -3   1  11       20.89       18.75      2.92 o 
  -2   1  11      234.40      249.01      6.79 o 
  -1   1  11        4.62        2.05      2.56 o 
   0   1  11        1.43       -0.81      2.57 o 
   1   1  11        0.00        0.35      3.09 o 
  -7   2  11       26.66       26.29      4.09 o 
  -6   2  11        0.09        0.52      3.41 o 
  -5   2  11      107.13      107.79      5.27 o 
  -4   2  11       11.25        8.74      2.48 o 
  -3   2  11      127.64      134.02      4.98 o 
  -2   2  11       40.46       36.91      3.28 o 
  -1   2  11       30.27       28.25      3.10 o 
   0   2  11        0.70        1.03      2.57 o 
   1   2  11       56.52       64.95      5.90 o 
  -7   3  11        2.52        0.84      3.90 o 
  -6   3  11       81.43       80.84      4.66 o 
  -5   3  11        0.05        1.34      2.85 o 
  -4   3  11       64.27       68.18      3.78 o 
  -3   3  11        1.02        0.43      2.52 o 
  -2   3  11      195.38      202.54      6.11 o 
  -1   3  11        2.67        5.67      2.63 o 
   0   3  11       57.02       51.54      3.73 o 
   1   3  11        1.70        4.71      3.26 o 
  -7   4  11       60.21       61.20      5.17 o 
  -6   4  11        0.14        0.55      2.66 o 
  -5   4  11       94.09      101.15      5.19 o 
  -4   4  11        0.88        2.19      2.41 o 
  -3   4  11       40.92       40.11      3.26 o 
  -2   4  11        2.92        0.94      2.65 o 
  -1   4  11      111.17      109.08      5.49 o 
   0   4  11        3.69        3.23      2.82 o 
  -7   5  11        1.38        1.59      3.44 o 
  -6   5  11       62.40       65.07      4.37 o 
  -5   5  11        0.31        2.23      2.80 o 
  -4   5  11      142.71      147.81      5.10 o 
  -3   5  11        4.67        3.24      2.59 o 
  -2   5  11       12.34        9.35      2.73 o 
  -1   5  11        8.64        9.79      2.79 o 
   0   5  11      120.00      117.10      5.87 o 
  -6   6  11        0.65        3.71      2.93 o 
  -5   6  11      156.51      177.46      6.64 o 
  -4   6  11        5.90       12.44      3.22 o 
  -3   6  11       54.22       52.53      4.88 o 
  -2   6  11       62.94       62.51      3.86 o 
  -1   6  11      110.62      121.41      5.77 o 
   0   6  11        0.08        5.61      3.30 o 
  -6   7  11       38.86       46.78      5.62 o 
  -5   7  11        2.82        3.79      3.10 o 
  -4   7  11       76.73       79.45      4.89 o 
  -3   7  11        0.13        0.01      2.48 o 
  -2   7  11       32.01       42.82      5.47 o 
  -1   7  11        0.25        1.14      2.74 o 
  -5   8  11       79.35       93.11      5.31 o 
  -4   8  11       33.92       39.10      4.21 o 
  -3   8  11       34.11       34.12      3.21 o 
  -2   8  11       10.42       13.66      2.90 o 
  -1   8  11       49.78       50.92      4.36 o 
  -5   9  11        8.56        2.42      3.10 o 
  -4   9  11       48.84       49.97      4.22 o 
  -3   9  11        5.06        3.25      4.33 o 
  -2   9  11       33.01       34.19      3.33 o 
  -4   0  12       87.70       84.73      6.12 o 
  -2   0  12       18.37       17.97      4.43 o 
  -5   1  12       94.06       96.55      5.29 o 
  -4   1  12        1.53        1.53      2.69 o 
  -3   1  12       74.86       64.78      4.06 o 
  -2   1  12        0.03        2.66      2.81 o 
  -5   2  12        0.50        2.65      3.02 o 
  -4   2  12       53.02       64.85      4.07 o 
  -3   2  12        3.97        7.15      2.88 o 
  -2   2  12       57.46       53.91      3.84 o 
  -5   3  12       73.19       73.19     10.54 o 
  -4   3  12        9.32       11.45      2.98 o 
  -3   3  12       36.34       39.30      3.60 o 
  -4   4  12       94.32      103.14      5.63 o 
  -3   4  12       21.95       21.19      3.27 o 
                                                 
